# Supplementary material for: ABO allele-level frequency estimation based on population-scale genotyping by next generation sequencing
Source: BMC Genomics. 2016 May 20;17:374. doi: 10.1186/s12864-016-2687-1 (PMC4874024; doi:10.1186/s12864-016-2687-1)
Supplement: Additional file 1: Table S1. — Primer sequences for ABO assay 1 and 2. Table S2. Alleles excluded from the reference allele set downloaded from NCBI dbRBC. Table S3. Alleles included in our final reference allele set and definition of allele groups as used in this study. Prevalence information of alleles are based on “The Blood Group Antigen FactsBook” [17], and the estimated frequencies are based on 113,367 German samples. Table S4. Alleles identified with so far undescribed nucleotide substitutions and structural variations. We provide numbers of observations per allele and positions of nucleotide changes relative to the cDNA of the reference alleles (ABO*A1.01.01.1 for antigens A and O, ABO*B1.01.01.1 for antigen B). A putative antigen designation was derived from sequence similarities to the exons harboring the nucleotide changes. (XLSX 38 kb) [file 12864_2016_2687_MOESM1_ESM.xlsx]

## Sheet: Table S1
Primer Information
ABO exon	Amplicon	Forward primer	Reverse primer	Amplicon Size(excluding adaptors)
6	6	GCCTCTCTCCATGTGCAGTAGGAA	CTGCCTGGGTCTCTACCCTCG	192 bp
7	7a	CGTGGCTTTCCTGAAGCTGTTC CGTGGCTCTCCTGAAGCTGTTC	CGCTGCACCTCTTGCACC CGCTGCACCTCTTGCATCG CGCTGCATCTCTTGCACCG	460 bp
	7b	CCCAAGGACGAGGGCGATTTC CCCTAAGGACGAGGGCGATTTC CCAAGGGCGAGGGCGATTTC CCCAAGGACAAGGGCGATTTCT CCCAAGGACGAGGGCAATTTCT	GGCAGCCCTCCCAGAGC	328 bp
	Assay 2	GGCCACCGTGTCCACTACTATG	CGCAGCAGGTACTTGTTCAGGTG CGCAGTAGGTACTTGTTCAGGTGG CGCAGTACGTACTTGTTCAGGTGG	507 bp

## Sheet: Table S2
Alleles excluded from the reference allele set
Allele	Phenotype	Reasons for exclusion
ABO*O.01.01.2	O	exon 6 and 7 unknown
ABO*O.04.01.1	O	exon 6 and 7 unknown
ABO*O.51.01.1?	O	exon 6 and 7 unknown
ABO_AF170890	O	exon 6 and 7 unknown
ABO_AF324008	A	exon 6 and 7 unknown
ABO_AH013408	unknown	exon 6 and 7 unknown
ABO_AL158826	Pseudogene	exon 6 and 7 unknown
ABO_S44054	A	major part of exon 7 unknown
ABO_EU551754	A	major part of exon 7 unknown
ABO_FJ213841	A	major part of exon 7 unknown
ABO_EU442892	A	major part of exon 7 unknown
ABO_AB180254	unknown	unknown phenotype
ABO_AB180257	unknown	unknown phenotype
ABO_AB180258	unknown	unknown phenotype
ABO_AB180259	unknown	unknown phenotype
ABO_AB180262	unknown	unknown phenotype
ABO_AB180267	unknown	unknown phenotype
ABO_AB180268	unknown	unknown phenotype
ABO_AF006673	unknown	unknown phenotype
ABO_AF062486	unknown	unknown phenotype
ABO_AK302203	unknown	unknown phenotype
ABO_AY590125_6	Pseudogene	unknown phenotype
ABO_EU377675	AintB	unknown phenotype
ABO_EU707567	cisAB	unknown phenotype
ABO*cisAB.01.01.1	cisAB	unknown phenotype
ABO*cisAB.02.01.1?	cisAB	unknown phenotype
ABO*cisAB.03.01.1	cisAB	unknown phenotype
ABO*cisAB.04.01.1?	cisAB	unknown phenotype
ABO*cisAB.05.01.1?	cisAB	unknown phenotype
ABO*cisAB.06.01.1	cisAB	unknown phenotype
ABO*O.72.01.1	O	potentially weak expression of A-Antigen

## Sheet: Table S3
Allele name	Blood group	Main group	Subgroup	Allele group identifier	German	Caucasian	Mean frequency	SD frequency
ABO*O.01.01.1	O	O1	O1	O.01.01	common	common	0.317723	0.00364102
ABO*O.01.01.3?	O	O1	O1	O.01.01	common	common	0.317723	0.00364102
ABO*O.01.01.4	O	O1	O1	O.01.01	common	common	0.317723	0.00364102
ABO*O.01.01.5	O	O1	O1	O.01.01	common	common	0.317723	0.00364102
ABO*O.01.01.6	O	O1	O1	O.01.01	common	common	0.317723	0.00364102
ABO*O.01.01.7	O	O1	O1	O.01.01	common	common	0.317723	0.00364102
ABO*A1.01.01.1	A	A1	A1	A1.01.01*	common	common	0.202859	0.00242891
ABO*A1.01.01.2	A	A1	A1	A1.01.01*	common	common	0.202859	0.00242891
ABO*A1.01.01.3	A	A1	A1	A1.01.01*	common	common	0.202859	0.00242891
ABO*A1.01.01.4	A	A1	A1	A1.01.01*	common	common	0.202859	0.00242891
ABO*A1.09.01.1	A	A1	A1	A1.01.01*	undefined	undefined	0.202859	0.00242891
ABO*Ael.04.01.1?	A	A1	Ael	A1.01.01*	unknown	unknown	0.202859	0.00242891
ABO*Aw.13.01.1	A	A1	Aw	A1.01.01*	unknown	present	0.202859	0.00242891
ABO*Aw.15.01.1	A	A1	Aw	A1.01.01*	unknown	unknown	0.202859	0.00242891
ABO*Aw.29.01.1	A	A1	Aw	A1.01.01*	unknown	present	0.202859	0.00242891
ABO*Ax.15.01.1?	A	A1	Ax	A1.01.01*	unknown	unknown	0.202859	0.00242891
ABO*O.02.01.1	O	O2	O2	O.02.01*	many	many	0.184791	0.00222419
ABO*O.02.01.2	O	O2	O2	O.02.01*	many	many	0.184791	0.00222419
ABO*O.02.01.3	O	O2	O2	O.02.01*	many	many	0.184791	0.00222419
ABO*O.02.01.4	O	O2	O2	O.02.01*	many	many	0.184791	0.00222419
ABO*O.02.17.1	O	O2	O2	O.02.01*	undefined	undefined	0.184791	0.00222419
ABO*O.67.01.1	O	O2	O67	O.02.01*	undefined	undefined	0.184791	0.00222419
ABO*O.67.01.2	O	O2	O67	O.02.01*	undefined	undefined	0.184791	0.00222419
ABO*B1.01.01.1	B	B1	B1	B1.01.01*	common	common	0.0842034	0.00112564
ABO*B1.01.01.2	B	B1	B1	B1.01.01*	common	common	0.0842034	0.00112564
ABO*B1.01.01.3	B	B1	B1	B1.01.01*	common	common	0.0842034	0.00112564
ABO*B1.01.01.4	B	B1	B1	B1.01.01*	common	common	0.0842034	0.00112564
ABO*B1.01.01.5	B	B1	B1	B1.01.01*	common	common	0.0842034	0.00112564
ABO*Bw.new	B	B1	Bw	B1.01.01*	undefined	undefined	0.0842034	0.00112564
ABO*A2.01.01.1	A	A2	A2	A2.01.01*	common	common	0.0658798	0.000880411
ABO*A2.01.01.2	A	A2	A2	A2.01.01*	common	common	0.0658798	0.000880411
ABO*A2.01.02.1	A	A2	A2	A2.01.01*	common	common	0.0658798	0.000880411
ABO*A2.16.01.1	A	A2	A2	A2.01.01*	unknown	unknown	0.0658798	0.000880411
ABO*Aw.09.01.1?	A	A2	Aw	A2.01.01*	unknown	unknown	0.0658798	0.000880411
ABO*Aw.16.01.1?	A	A2	Aw	A2.01.01*	unknown	unknown	0.0658798	0.000880411
ABO*Aw.17.01.1?	A	A2	Aw	A2.01.01*	unknown	present	0.0658798	0.000880411
ABO*Aw.22.01.1?	A	A2	Aw	A2.01.01*	unknown	unknown	0.0658798	0.000880411
ABO*Aw.27.01.1?	A	A2	Aw	A2.01.01*	unknown	unknown	0.0658798	0.000880411
ABO*O.01.08.1	O	O1	O1	O.01.08	undefined	undefined	0.0445302	0.000644899
ABO*O.02.04.1	O	O2	O2	O.02.04	unknown	several	0.0168904	0.000330865
ABO*O.02.15.1	O	O2	O2	O.02.15*	undefined	undefined	0.016099	0.000316186
ABO*O.02.18.1	O	O2	O2	O.02.15*	undefined	undefined	0.016099	0.000316186
ABO*O.03.01.1	O	O3	O3	O.03.01	unknown	rare	0.0159654	0.000320101
ABO*Ax.01.02	A	Ax	Ax	Ax.01.02	unknown	present	0.00960582	0.0047851
ABO*B1.01.05.1?	B	B1	B1	B1.01.05	common	common	0.00923645	0.00890618
ABO*A3.02.01.1	A	A3	A3	A3.02.01	unknown	unknown	0.00453869	0.00411103
ABO*Aw.07.01.1	A	Aw	Aw	Aw.07.01	present	unknown	0.00350637	0.00246975
ABO*O.01.13.1	O	O1	O1	O.01.13	undefined	undefined	0.00245645	0.000109068
ABO*A1.02.03.1?	A	A1	A1	A1.02.03	unknown	unknown	0.00228327	0.00153368
ABO*A2.06.01.1	A	A2	A2	A2.06.01	rare	rare	0.00203521	9.70031e-05
ABO*O.49.01.1	O	O49	O49	O.49.01	undefined	undefined	0.00180336	8.87746e-05
ABO*O.09.01.1	O	O9	O9	O.09.01	unknown	unknown	0.00162733	8.75701e-05
ABO*O.48.01.1	O	O48	O48	O.48.01	undefined	undefined	0.00149057	8.38438e-05
ABO*O.50.01.1?	O	O50	O50	O.50.01	undefined	undefined	0.00138953	8.09381e-05
ABO*O.02.02.1	O	O2	O2	O.02.02*	unknown	unknown	0.00136715	7.85654e-05
ABO*O.02.02.2	O	O2	O2	O.02.02*	unknown	unknown	0.00136715	7.85654e-05
ABO*O.02.20.1?	O	O2	O2	O.02.02*	undefined	undefined	0.00136715	7.85654e-05
ABO*O.54.01.1	O	O2	O54	O.02.02*	undefined	undefined	0.00136715	7.85654e-05
ABO*Ax.01.01	A	Ax	Ax	Ax.01.01	unknown	present	0.00101343	8.81288e-05
ABO*A1.02.01.1	A	A1	A1	A1.02.01	unknown	unknown	0.00101012	6.81071e-05
ABO*A1.02.01.2	A	A1	A1	A1.02.01	unknown	unknown	0.00101012	6.81071e-05
ABO*A1.02.01.3	A	A1	A1	A1.02.01	unknown	unknown	0.00101012	6.81071e-05
ABO*O.02.13.1	O	O2	O2	O.02.13	undefined	undefined	0.000912179	6.41315e-05
ABO*Bw.14.01.1	B	Bw	Bw	Bw.14.01	unknown	rare	0.000567874	4.95223e-05
ABO*Ba.04.01.1	B	Ba	Ba	Ba.04.01	undefined	undefined	0.00043927	0.000147053
ABO*A2.09.01.1	A	A2	A2	A2.12.01*	unknown	unknown	0.000428337	4.31629e-05
ABO*A2.12.01.1?	A	A2	A2	A2.12.01*	unknown	unknown	0.000428337	4.31629e-05
ABO*Aw.26.01.1?	A	A2	Aw	A2.12.01*	unknown	unknown	0.000428337	4.31629e-05
ABO*Ba.01.02.1	B	Ba	Ba	Ba.01.02	undefined	undefined	0.000349775	3.93534e-05
ABO*O.01.14.1	O	O1	O1	O.01.14	undefined	undefined	0.000331529	4.20813e-05
ABO*O.01.05.1	O	O1	O1	O.01.05	undefined	undefined	0.000328996	5.43404e-05
ABO*O.01.05.2	O	O1	O1	O.01.05	undefined	undefined	0.000328996	5.43404e-05
ABO*O.01.04.1	O	O1	O1	O.01.04	undefined	undefined	0.000287978	3.56909e-05
ABO*O.02.06.1	O	O2	O2	O.02.06	undefined	undefined	0.000232061	3.14771e-05
ABO*O.02.06.2	O	O2	O2	O.02.06	undefined	undefined	0.000232061	3.14771e-05
ABO*A1.01.02.1	A	A1	A1	A1.01.02	common	common	0.000231534	3.23074e-05
ABO*O.01.06.1	O	O1	O1	O.01.06	undefined	undefined	0.000167242	3.17875e-05
ABO*Bw.25.01.1?	B	Bw	Bw	Bw.25.01	rare	unknown	0.000166493	2.69736e-05
ABO*Ax.02.02.1	A	Ax	Ax	Ax.02.02	unknown	unknown	0.000145888	2.66232e-05
ABO*Ax.02.02.2	A	Ax	Ax	Ax.02.02	unknown	unknown	0.000145888	2.66232e-05
ABO*Ax.02.02.3	A	Ax	Ax	Ax.02.02	unknown	unknown	0.000145888	2.66232e-05
ABO*Ax.02.02.4	A	Ax	Ax	Ax.02.02	unknown	unknown	0.000145888	2.66232e-05
ABO*O.01.11.1	O	O1	O1	O.01.11*	undefined	undefined	0.000143953	2.69206e-05
ABO*O.06.01.1	O	O1	O6	O.01.11*	unknown	rare	0.000143953	2.69206e-05
ABO*A2.20.01.1	A	A2	A2	A2.20.01	unknown	unknown	0.000134837	5.43099e-05
ABO*Aw.19.01.1?	A	Aw	Aw	Aw.19.01	unknown	unknown	0.000132729	9.64873e-05
ABO*Ael.05.01.1	A	Ael	Ael	Ael.05.01	unknown	unknown	0.000127399	9.16352e-05
ABO*O.52.01.1	O	O52	O52	O.52.01	undefined	undefined	0.00012455	8.92017e-05
ABO*A2.19.01.1	A	A2	A2	A2.19.01	unknown	unknown	0.000117412	8.07861e-05
ABO*O.02.08.1?	O	O2	O2	O.02.08	undefined	undefined	0.000109992	6.55099e-05
ABO*B1.09.01.1?	B	B1	B1	B1.09.01	undefined	undefined	9.89311e-05	6.99835e-05
ABO*Bel.01.01.1	B	Bel	Bel	Bel.01.01	unknown	unknown	9.88088e-05	6.87224e-05
ABO*Bw.04.01.1	B	Bw	Bw	Bw.04.01	unknown	unknown	9.75468e-05	7.06958e-05
ABO*Bw.21.01.1	B	Bw	Bw	Bw.21.01	unknown	unknown	9.68467e-05	6.74593e-05
ABO*Bw.12.01.1?	B	Bw	Bw	Bw.12.01	unknown	unknown	9.68259e-05	6.80662e-05
ABO*Ba.05.01.1	B	Ba	Ba	Ba.05.01	undefined	undefined	9.66265e-05	6.99967e-05
ABO*Ax.12.01.1?	A	Ax	Ax	Ax.12.01	unknown	unknown	9.52244e-05	2.71131e-05
ABO*B1.01.02.1?	B	B1	B1	B1.01.02	common	common	8.41081e-05	2.13766e-05
ABO*O.02.07.1	O	O2	O2	O.02.07*	undefined	undefined	8.22245e-05	1.88051e-05
ABO*O.40.01.1	O	O2	O40	O.02.07*	undefined	undefined	8.22245e-05	1.88051e-05
ABO*O.02.05.1	O	O2	O2	O.02.05	undefined	undefined	7.95863e-05	2.52825e-05
ABO*O.02.14.1	O	O2	O2	O.02.14	undefined	undefined	7.92827e-05	2.24023e-05
ABO*O.02.14.2	O	O2	O2	O.02.14	undefined	undefined	7.92827e-05	2.24023e-05
ABO*B1.01.03.1?	B	B1	B1	B1.01.03	common	common	6.7948e-05	1.82741e-05
ABO*O.02.16.1	O	O2	O2	O.02.16	undefined	undefined	6.46925e-05	3.60716e-05
ABO*O.01.10.1	O	O1	O1	O.01.10	undefined	undefined	6.31962e-05	1.68937e-05
ABO*O.01.10.2	O	O1	O1	O.01.10	undefined	undefined	6.31962e-05	1.68937e-05
ABO*O.01.09.1	O	O1	O1	O.01.09	undefined	undefined	6.31173e-05	2.16189e-05
ABO*Ax.02.01.1	A	Ax	Ax	Ax.02.01	unknown	unknown	5.92226e-05	2.23219e-05
ABO*Ax.02.01.2	A	Ax	Ax	Ax.02.01	unknown	unknown	5.92226e-05	2.23219e-05
ABO*Ax.02.01.3?	A	Ax	Ax	Ax.02.01	unknown	unknown	5.92226e-05	2.23219e-05
ABO*O.01.07.1?	O	O1	O1	O.01.07	undefined	undefined	5.48502e-05	2.07388e-05
ABO*O.09.03.1	O	O9	O9	O.09.03	undefined	undefined	5.20043e-05	1.79958e-05
ABO*Ael.06.01.1	A	Ael	Ael	Ael.06.01	unknown	unknown	5.19292e-05	2.61843e-05
ABO*A2.17.01.1	A	A2	A2	A2.17.01	unknown	unknown	5.12358e-05	2.50873e-05
ABO*Aw.10.01.1	A	Aw	Aw	Aw.10.01	unknown	unknown	4.7257e-05	1.89878e-05
ABO*Aw.06.01.1	A	Aw	Aw	Aw.06.01	unknown	present	4.69454e-05	1.94913e-05
ABO*Aw.25.01.1?	A	Aw	Aw	Aw.25.01	unknown	unknown	4.65335e-05	1.60089e-05
ABO*A3.07.01.1?	A	A3	A3	A3.07.01	unknown	unknown	4.08215e-05	2.9677e-05
ABO*Ax.13.01.1?	A	Ax	Ax	Ax.13.01	unknown	unknown	4.05398e-05	2.92706e-05
ABO*Aw.04.01.1	A	Aw	Aw	Aw.04.01	present	unknown	4.03964e-05	1.84014e-05
ABO*O.02.19.1	O	O2	O2	O.02.19	undefined	undefined	4.0092e-05	1.76861e-05
ABO*Aw.01.01.1	A	Aw	Aw	Aw.01.01	unknown	unknown	3.98742e-05	2.79901e-05
ABO*A2.02.01.1	A	A2	A2	A2.02.01	unknown	unknown	3.98709e-05	2.32856e-05
ABO*A3.05.01.1?	A	A3	A3	A3.05.01	unknown	unknown	3.86796e-05	2.23349e-05
ABO*O.02.10.1	O	O2	O2	O.02.10	undefined	undefined	3.76546e-05	1.65022e-05
ABO*O.01.16.1	O	O1	O1	O.01.16	undefined	undefined	3.52545e-05	1.62092e-05
ABO*O.09.02.1	O	O9	O9	O.09.02	unknown	unknown	3.21934e-05	1.64777e-05
ABO*O.53.01.1	O	O53	O53	O.53.01	undefined	undefined	2.74076e-05	1.97899e-05
ABO*Aw.05.01.1?	A	Aw	Aw	Aw.05.01	unknown	unknown	2.72039e-05	1.92512e-05
ABO*Aw.11.01.1	A	Aw	Aw	Aw.11.01	present	unknown	2.63608e-05	1.80196e-05
ABO*Ax.14.01.1?	A	Ax	Ax	Ax.14.01	unknown	unknown	2.58837e-05	1.77306e-05
ABO*Ael.01.01.1	A	Ael	Ael	Ael.01.01	unknown	present	2.51493e-05	1.72847e-05
ABO*Ael.03.01.1	A	Ael	Ael	Ael.03.01	unknown	unknown	2.2852e-05	1.34024e-05
ABO*A1.02.02.1	A	A1	A1	A1.02.02	unknown	unknown	0	0
ABO*A1.02.04.1	A	A1	A1	A1.02.04	unknown	unknown	0	0
ABO*A1.08.01.1	A	A1	A1	A1.08.01	undefined	undefined	0	0
ABO*A1.13.01.1	A	A1	A1	A1.13.01	undefined	undefined	0	0
ABO*A1.14.01.1	A	A1	A1	A1.14.01	undefined	undefined	0	0
ABO*A2.03.01.1	A	A2	A2	A2.03.01	unknown	unknown	0	0
ABO*A2.04.01.1	A	A2	A2	A2.04.01	unknown	unknown	0	0
ABO*A2.05.01.1?	A	A2	A2	A2.05.01	unknown	unknown	0	0
ABO*A2.07.01.1	A	A2	A2	A2.07.01	unknown	unknown	0	0
ABO*A2.08.01.1?	A	A2	A2	A2.08.01	unknown	unknown	0	0
ABO*A2.10.01.1	A	A2	A2	A2.10.01	unknown	unknown	0	0
ABO*A2.11.01.1	A	A2	A2	A2.11.01	unknown	unknown	0	0
ABO*A2.13.01.1	A	A2	A2	A2.13.01	unknown	unknown	0	0
ABO*A2.18.01.1	A	A2	A2	A2.18.01	unknown	unknown	0	0
ABO*A3.01.01.1	A	A3	A3	A3.01.01	unknown	unknown	0	0
ABO*A3.03.01.1?	A	A3	A3	A3.03.01	unknown	unknown	0	0
ABO*A3.04.01.1	A	A3	A3	A3.04.01	unknown	unknown	0	0
ABO*A3.06.01.1?	A	A3	A3	A3.06.01	unknown	unknown	0	0
ABO*Ael.???	A	Ael	Ael	Ael.07.01*	undefined	undefined	0	0
ABO*Ael.02.01.1?	A	Ael	Ael	Ael.02.01	unknown	unknown	0	0
ABO*Ael.07.01.1?	A	Ael	Ael	Ael.07.01*	unknown	unknown	0	0
ABO*Ael.08.01.1	A	Ael	Ael	Ael.08.01	unknown	unknown	0	0
ABO*Ael.09.01.1?	A	Ael	Ael	Ael.09.01	undefined	undefined	0	0
ABO*Am.01.01.1?	A	Am	Am	Am.01.01	unknown	unknown	0	0
ABO*Am.02.01.1?	A	Am	Am	Am.02.01	unknown	unknown	0	0
ABO*Aw.02.01.1?	A	Aw	Aw	Aw.02.01*	unknown	present	0	0
ABO*Aw.03.01.1?	A	Aw	Aw	Aw.02.01*	unknown	unknown	0	0
ABO*Aw.08.01.1	A	Aw	Aw	Aw.08.01	unknown	present	0	0
ABO*Aw.12.01.1	A	Aw	Aw	Aw.12.01	unknown	unknown	0	0
ABO*Aw.14.01.1	A	Aw	Aw	Aw.14.01	unknown	unknown	0	0
ABO*Aw.18.01.1?	A	Aw	Aw	Aw.18.01	unknown	unknown	0	0
ABO*Aw.20.01.1?	A	Aw	Aw	Aw.20.01	unknown	unknown	0	0
ABO*Aw.21.01.1?	A	Aw	Aw	Aw.21.01	unknown	unknown	0	0
ABO*Aw.23.01.1?	A	Aw	Aw	Aw.23.01	unknown	unknown	0	0
ABO*Aw.24.01.1?	A	Aw	Aw	Aw.24.01	unknown	unknown	0	0
ABO*Aw.30.01.1	A	Aw	Aw	Aw.30.01	unknown	present	0	0
ABO*Ax.07.01.1	A	Ax	Ax	Ax.07.01	undefined	undefined	0	0
ABO*Ax.09.01.1	A	Ax	Ax	Ax.09.01	unknown	unknown	0	0
ABO*Ax.09.02.1	A	Ax	Ax	Ax.09.02	unknown	unknown	0	0
ABO*Ax.10.01.1	A	Ax	Ax	Ax.10.01	unknown	unknown	0	0
ABO*Ax.11.01.1?	A	Ax	Ax	Ax.11.01	unknown	unknown	0	0
ABO*Ax.16.01.1?	A	Ax	Ax	Ax.16.01	unknown	unknown	0	0
ABO*Ax.17.01.1?	A	Ax	Ax	Ax.17.01	unknown	unknown	0	0
ABO*Ax.18.01.1?	A	Ax	Ax	Ax.18.01	unknown	unknown	0	0
ABO*Ax.19.01.1	A	Ax	Ax	Ax.19.01	unknown	unknown	0	0
ABO*B1.01.04.1	B	B1	B1	B1.01.04	common	common	0	0
ABO*B1.08.01.1?	B	B1	B1	B1.08.01	unknown	unknown	0	0
ABO*B1.11.01.1?	B	B1	B1	B1.11.01	undefined	undefined	0	0
ABO*B1.12.01.1	B	B1	B1	B1.12.01	unknown	unknown	0	0
ABO*B3.01.01.1	B	B3	B3	B3.01.01	unknown	unknown	0	0
ABO*B3.02.01.1?	B	B3	B3	B3.02.01*	unknown	unknown	0	0
ABO*B3.02.02.1	B	B3	B3	B3.02.02	unknown	unknown	0	0
ABO*B3.03.01.1?	B	B3	B3	B3.02.01*	unknown	unknown	0	0
ABO*B3.04.01.1?	B	B3	B3	B3.04.01	unknown	unknown	0	0
ABO*B3.05.01.1?	B	B3	B3	B3.05.01	unknown	unknown	0	0
ABO*B3.06.01.1?	B	B3	B3	B3.06.01	unknown	unknown	0	0
ABO*B3.07.01.1?	B	B3	B3	B3.07.01	unknown	unknown	0	0
ABO*B3.08.01.1?	B	B3	B3	B3.08.01	unknown	unknown	0	0
ABO*Ba.01.01.1	B	Ba	Ba	Ba.01.01	undefined	undefined	0	0
ABO*Ba.02.01.1	B	Ba	Ba	Ba.02.01	undefined	undefined	0	0
ABO*Ba.06.01.1	B	Ba	Ba	Ba.06.01	undefined	undefined	0	0
ABO*Bel.02.01.1	B	Bel	Bel	Bel.02.01	unknown	unknown	0	0
ABO*Bel.03.01.1?	B	Bel	Bel	Bel.03.01	unknown	unknown	0	0
ABO*Bel.04.01.1	B	Bel	Bel	Bel.04.01	unknown	unknown	0	0
ABO*Bel.05.01.1	B	Bel	Bel	Bel.05.01	unknown	unknown	0	0
ABO*Bel.06.01.1	B	Bel	Bel	Bel.06.01	undefined	undefined	0	0
ABO*Bw.02.01.1	B	Bw	Bw	Bw.02.01	unknown	unknown	0	0
ABO*Bw.03.01.1	B	Bw	Bw	Bw.03.01	unknown	unknown	0	0
ABO*Bw.05.01.1	B	Bw	Bw	Bw.05.01	unknown	unknown	0	0
ABO*Bw.06.01.1	B	Bw	Bw	Bw.06.01	unknown	unknown	0	0
ABO*Bw.07.01.1	B	Bw	Bw	Bw.07.01	unknown	unknown	0	0
ABO*Bw.08.01.1	B	Bw	Bw	Bw.08.01*	unknown	unknown	0	0
ABO*Bw.09.01.1	B	Bw	Bw	Bw.09.01	rare	unknown	0	0
ABO*Bw.10.01.1?	B	Bw	Bw	Bw.10.01	unknown	unknown	0	0
ABO*Bw.11.01.1	B	Bw	Bw	Bw.11.01	unknown	unknown	0	0
ABO*Bw.15.01.1	B	Bw	Bw	Bw.15.01	unknown	unknown	0	0
ABO*Bw.16.01.1	B	Bw	Bw	Bw.16.01	unknown	unknown	0	0
ABO*Bw.17.01.1	B	Bw	Bw	Bw.17.01	unknown	unknown	0	0
ABO*Bw.18.01.1	B	Bw	Bw	Bw.18.01	unknown	unknown	0	0
ABO*Bw.20.01.1?	B	Bw	Bw	Bw.20.01	rare	unknown	0	0
ABO*Bw.22.01.1?	B	Bw	Bw	Bw.22.01	unknown	unknown	0	0
ABO*Bw.23.01.1?	B	Bw	Bw	Bw.23.01	unknown	unknown	0	0
ABO*Bw.24.01.1?	B	Bw	Bw	Bw.24.01	unknown	unknown	0	0
ABO*Bx.01.01.1	B	Bx	Bx	Bx.01.01	undefined	undefined	0	0
ABO*Bx.02.01.1?	B	Bx	Bx	Bx.02.01	unknown	unknown	0	0
ABO*Bx.03.01.1?	B	Bx	Bx	Bx.03.01	unknown	unknown	0	0
ABO*Bx.04.01.1?	B	Bx	Bx	Bx.04.01	unknown	unknown	0	0
ABO*Bx.05.01.1?	B	Bx	Bx	Bx.05.01	unknown	unknown	0	0
ABO*Bx.06.01.1?	B	Bx	Bx	Bx.06.01	unknown	unknown	0	0
ABO*Bx.07.01.1?	B	Bx	Bx	Bx.07.01	unknown	unknown	0	0
ABO*Bx.08.01.1?	B	Bx	Bx	Bx.08.01	unknown	unknown	0	0
ABO*Bx.09.01.1?	B	Bx	Bx	Bx.09.01	unknown	unknown	0	0
ABO*O.01.02.1	O	O1	O1	O.01.02	common	common	0	0
ABO*O.01.12.1?	O	O1	O1	O.01.12	undefined	undefined	0	0
ABO*O.01.15.1	O	O1	O1	O.01.15	undefined	undefined	0	0
ABO*O.01.17.1?	O	O1	O1	O.01.17	undefined	undefined	0	0
ABO*O.02.03.1	O	O2	O2	O.02.03	unknown	many	0	0
ABO*O.02.09.1?	O	O2	O2	O.02.09	undefined	undefined	0	0
ABO*O.02.11.1	O	O2	O2	O.02.11	undefined	undefined	0	0
ABO*O.02.12.1	O	O2	O2	O.02.12	undefined	undefined	0	0
ABO*O.08.01.1?	O	O8	O8	O.08.01*	unknown	unknown	0	0
ABO*O.14.01.1	O	O14	O14	O.14.01	undefined	undefined	0	0
ABO*O.15.01.1	O	O15	O15	O.15.01	undefined	undefined	0	0
ABO*O.34.01.1	O	O34	O34	O.34.01	undefined	undefined	0	0
ABO*O.39.01.1	O	O39	O39	O.39.01	undefined	undefined	0	0
ABO_AF170888	O	O8	O	O.08.01*	undefined	undefined	0	0
ABO_AF324017	B	Bw	Bw	Bw.08.01*	undefined	undefined	0	0
ABO_AY373436	O	O1	O1	AY373436	undefined	undefined	0	0
ABO_AY513233	A	A3	A3	AY513233	undefined	undefined	0	0
ABO_AY611640	O	O2	O2	AY611640	undefined	undefined	0	0
ABO_AY611641	O	O2	O2	AY611641	undefined	undefined	0	0
ABO_DQ100313	O	O1	O1	DQ100313	undefined	undefined	0	0
ABO_EU145746	A	A3	A3	EU145746	undefined	undefined	0	0
ABO_EU157909	A	A	A	EU157909	undefined	undefined	0	0
ABO_EU924174	B	B	B	EU924174	undefined	undefined	0	0

## Sheet: Table S4
Antigen	Exon	Nucleotide changes	Samples	Confirmed by PacBio sequencing
A	7	483C>T	174	4
A	7	482G>A	51	3
A	7	711C>T	34	3
B	7	526G>C	22	2
A	7	489G>A	22	2
A	7	646T>A|681G>A|771C>T|810C>T|829G>A	21	2
A	7	527G>A	15	1
A	7	634G>A|646T>A|681G>A|771C>T|829G>A	13	2
A	7	646T>A|681G>A|771C>T|794A>C|829G>A	9	1
A	7	739G>A	8	1
A	7	813G>A	8
A	7	463C>T	7	1
A	7	650G>A	7	1
A	7	1049C>T	7
B	7	687C>T	6
B	7	712G>A	6
O	7	488C>T|526C>G|796C>G|802G>A	6
A	7	658G>A	6
O	6	261delG|297A>G|357T>C	5
A	6	252C>A|297A>G	5	1
A	6	324G>T	5
A	7	385T>C|483C>T	5
A	7	385T>C|482G>A	5
A	7	801G>T	5
A	7	471C>T|646T>A|681G>A|771C>T|829G>A	4
A	7	467C>T|527G>A	4
A	7	633C>T	4
A	7	538C>T	4
A	7	526C>T	4
O	6	261delG|319G>A	4
O	6	261delG|330G>A	4
A	7	537G>T	4
O	6	261delG|297A>G|347T>C	4
O	7	497delA|643G>A	4
A	7	810C>T|829G>A	3
A	7	770C>T	3
O	6	261delG|325T>C	3	1
O	7	526C>G|802G>A|814G>A	3
B	7	526G>C|657T>C|703A>G	3
A	7	698A>C	3
O	7	489G>T|526C>G|802G>A	3
A	7	882C>T	3
O	6	261delG|264C>A	3
B	6	297G>A|306C>T	3
O	7	526C>G|664G>A|802G>A	3
A	7	552G>T|646T>A|681G>A|771C>T|829G>A	3
A	7	474G>T	3
A	7	1003G>A	3
B	7	467C>T|526G>C	3
A	7	1032G>A|1059delC	3	1
A	6	267T>C	2
A	7	444C>G	2	1
O	7	542G>A|635T>C|646T>A|681G>A|771C>T|829G>A	2
A	7	550G>A|646T>A|681G>A|771C>T|829G>A	2
A	7	556A>G	2
A	7	482G>A|829G>A	2
A	7	467C>T|481C>T	2
B	7	743G>A	2	1
A	7	796C>G|802G>A	2
A	7	646T>A|681G>A|771C>T|799G>C|829G>A	2
B	7	907G>A	2
A	7	467C>A	2
A	7	814G>A	2
A	7	494G>T|646T>A|681G>A|771C>T|829G>A	2
A	7	815G>A	2
B	7	818C>T	2
A	7	400C>T|646T>A|681G>A|771C>T|829G>A	2
B	7	680C>T	2
A	7	490C>T	2
A	7	829G>A|882C>T	2
B	7	624G>A	2
A	7	462C>T|646T>A|681G>A|771C>T|829G>A	2
A	7	467C>T|471C>T	2
A	7	438T>C|646T>A|681G>A|771C>T|829G>A	2
B	7	498C>T	2
A	7	687C>T	2
A	7	481C>T	2
A	7	528C>T|646T>A|681G>A|771C>T|829G>A	2
O	7	526C>G|768C>A	2
A	7	474G>A	2
O	6	256G>A|261delG|297A>G	2
O	6	261delG|351G>A	2
O	6	261delG|290A>G|297A>G	2	1
O	7	526C>T|595C>T|646T>A|681G>A|771C>T|829G>A	2
A	7	502C>T	2
A	7	550G>A	2
B	7	811G>A	2
A	7	484G>A	2
A	7	467C>T|798insG	2
A	7	646T>A|681G>A|771C>T|792C>T|829G>A	2	1
B	7	526G>C|657T>C	2
A	7	525G>A	2
O	7	542G>A|646T>A|681G>A|771C>T|814G>T|829G>A	2
O	6	261delG|277C>T|297A>G	2
A	7	1059delC|935G>T	1
A	7	652G>A	1
O	7	484G>A|526C>G|802G>A	1
A	7	794A>C|829G>A	1
B	7	479C>T	1
A	7	595C>T	1
A	7	483C>T|606C>T	1
O	7	529G>A|646T>A|681G>A|771C>T|829G>A	1
B	7	738C>T	1
O	7	542G>A|646T>A|681G>A|711C>A|771C>T|829G>A	1
A	7	674T>A	1
B	7	816G>A	1
A	7	646T>A|681G>A|741G>C|771C>T|829G>A	1
A	7	1028C>T	1
A	7	483C>T|646T>A|681G>A|771C>T|829G>A	1
O	6	261delG|293G>T	1
O	7	464A>G|590A>G|595C>T|646T>A|681G>A|771C>T|829G>A	1
A	6	270G>C	1
A	7	646T>A|681G>A|771C>T|810C>T	1
A	6	253C>T|297A>G	1
B	7	631G>A	1
A	7	742C>G	1
B	7	536A>G	1
O	6	256G>A|261delG	1
A	7	561C>T|614A>G	1
A	7	894C>T	1
O	7	526C>G|657C>T	1
O	6	261delG|318C>G	1
A	7	607G>A|646T>A|681G>A|771C>T|829G>A	1	1
O	7	526C>G|645G>T|802G>A	1
A	7	645G>A	1
O	7	595C>T|646T>A|681G>A|771C>T|777C>T	1
A	7	992G>C|994T>C	1
A	7	421T>C|646T>A|681G>A|771C>T|829G>A	1
A	6	261delG|297A>G|347T>C	1
A	7	458C>T	1
A	7	698A>C|829G>A	1
A	7	692C>A	1
A	7	524T>C|646T>A|681G>A|771C>T|829G>A	1
A	7	623T>C	1
A	7	494G>T|646T>A|681G>A|771C>T	1
O	7	549C>T|595C>T|646T>A|681G>A|771C>T|829G>A	1
O	7	595C>T|646T>A|674T>C|681G>A|771C>T|829G>A	1
A	7	829G>A|929T>A	1
A	7	892G>A	1
A	7	646T>A|681G>A|771C>T|803G>C|829G>A	1
A	7	726G>T	1
A	7	467C>T|559C>A	1
O	7	462C>T|646T>A|681G>A|771C>T|829G>A	1
A	7	586T>G	1
A	7	722G>A	1
A	7	1032G>A|1059delC|467C>T	1
A	6	352T>C	1
A	7	680C>T	1
A	7	634G>A	1
A	6	297A>G|303C>A	1
A	7	467C>T|529G>A	1
A	7	528C>T|646T>A|681G>A|771C>T	1
A	7	481C>T|646T>A|681G>A|771C>T|829G>A	1
O	6	261delG|280A>G	1
A	7	385T>C|891G>A	1
A	7	519G>A	1
O	6	255C>T|261delG	1
A	7	646T>A|681G>A|702C>T|771C>T|829G>A	1
A	7	646T>A|681G>A|771C>T|829G>A|903C>T	1
A	7	565A>T	1
O	7	527G>A|768C>A	1	1
A	7	646T>A|650G>A|681G>A|771C>T|829G>A	1
A	7	467C>T|784G>T	1
A	7	400C>T|609G>A|646T>A|681G>A|771C>T|829G>A	1
A	6	306C>T	1
O	7	463C>A|497delA	1
A	7	467C>T|687C>T	1
A	7	801G>A	1
A	7	468G>A|646T>A|681G>A|771C>T|829G>A	1
A	7	539G>A|646T>A|681G>A|771C>T|829G>A	1
B	7	627C>G	1
A	7	467C>T|614A>T	1
A	6	310T>A|313G>A|315A>T|367A>G|373C>A	1
O	7	466C>T|542G>A|646T>A|681G>A|771C>T|829G>A	1
O	7	439G>A|768C>A	1
B	7	935G>C	1	1
A	7	646T>A|681G>A|689G>A|771C>T|829G>A	1
B	7	732C>T	1
A	7	571A>G	1
B	7	649C>T	1
A	7	471C>T	1
A	7	646T>A|681G>A|769C>A|771C>T|829G>A	1
A	7	631G>C	1
A	7	920A>C	1
O	7	526C>G|649C>T|689G>A|727G>A|802G>A	1
A	7	646T>A|681G>A|771C>T|792C>T	1
B	7	526G>C|542G>A	1
A	7	798G>A	1
A	7	467C>T|703G>A	1
A	6	274G>C	1
A	7	646T>A|681G>A|771C>T|815G>T|829G>A	1
A	7	385T>C|527G>A	1
O	7	461A>G|542G>A|646T>A|678T>C|681G>A|771C>T	1
A	7	503G>A|646T>A|681G>A|771C>T|829G>A	1
A	6	297A>G|318C>T	1	1
O	7	768C>A|777C>T	1
O	7	542G>A|620T>C|646T>A|681G>A|771C>T|829G>A	1
A	7	560G>A|646T>A|681G>A|771C>T|779A>G|829G>A	1
A	7	840C>T	1
O	6	261delG|307G>A	1
A	7	467C>T|810C>T	1
A	6	249T>C	1
A	6	310T>A|313G>A|315A>T|367A>G|417T>C	1
A	7	862A>G	1	1
A	7	467C>T|489G>A	1
A	7	467C>T|498C>G	1
B	7	745C>T	1
O	6	261delG|297A>G|319G>A	1
A	7	870C>G	1
O	7	634G>A|768C>A	1
A	7	803G>C	1
O	7	622G>A|646T>A|771C>T|829G>A	1
O	7	481C>T|542G>A|646T>A|681G>A|771C>T|829G>A	1
A	7	646T>A|681G>A|771C>T|800G>C|829G>A	1
O	7	646T>A|771C>T|829G>A	1
B	7	472G>A	1
A	7	593G>C|646T>A|681G>A|771C>T	1
B	7	482G>A	1
A	7	467C>T|474G>A|829G>A	1
B	7	613G>C	1
O	7	542G>A|646T>A|681G>A|766A>G|771C>T|829G>A	1
A	7	799G>A	1
B	7	434A>G|526G>C|628G>A	1
A	7	1002C>T|1059delC	1
A	7	495G>T	1
O	7	460G>A|595C>T|646T>A|681G>A|771C>T|777C>T|829G>A	1
A	7	974G>T	1
A	6	252C>T|261delG	1
B	7	803C>T	1
O	7	595C>T|646T>A|681G>A|689G>T|771C>T	1
A	7	1029G>A	1
B	7	1061C>T	1
O	6	261delG|270G>T	1
A	7	483C>T|711C>T	1
A	7	681G>T	1
A	7	818C>T|960C>A	1
A	7	836G>T	1
A	7	1020G>C	1
A	7	1004T>C	1
B	7	1052T>C|902A>G	1
A	7	646T>A|681G>A|771C>T|829G>A|895G>A	1
A	7	646T>A|681G>A|771C>T|784G>T|829G>A	1
A	7	496A>T	1	1
A	7	829G>A|895G>A	1
A	7	792C>T|829G>A	1
A	7	407C>A|467C>T|706T>C	1
B	7	526G>C|657T>C|703A>G|768C>A	1
A	7	467C>T|646T>A|681G>A|771C>T|829G>A	1
B	7	663C>T	1
A	7	593G>C|646T>A|681G>A|771C>T|829G>A	1
A	7	646T>A|681G>A|745C>T|771C>T|829G>A	1
A	7	956T>C	1
A	7	467C>T|488C>T	1
O	7	646T>A|708C>T|771C>T|829G>A	1
A	7	1012A>T	1
B	7	901C>T|941A>G	1
A	6	256G>A	1
A	7	526C>T|712G>A	1
A	7	646T>A|655C>T|681G>A|771C>T|829G>A	1
A	7	385T>C|503G>A|513A>G	1
A	7	649C>T	1
A	7	567G>A	1
O	7	526C>G|657C>T|703G>A	1	1
A	7	526C>G	1
A	7	407C>T|646T>A|681G>A|771C>T|829G>A	1
B	7	744C>G	1
A	7	385T>C|481C>T	1
A	7	646T>A|681G>A|704G>A|771C>T|829G>A	1
A	7	1026T>A	1
B	7	593G>A	1
A	7	385T>C|894C>T	1
B	7	935G>A	1
A	7	1052T>C|829G>A	1
O	7	527G>A|648C>T|649C>T|768C>A	1
A	7	802G>A|904G>A	1
O	7	474G>A|526C>G|802G>A	1
A	7	499G>C	1
A	7	651C>T	1
A	7	643G>C|646T>A|681G>A|771C>T|829G>A	1
A	7	898T>G	1
A	7	646T>A|681G>A|771C>T|778G>A|829G>A	1
A	7	499G>A	1
A	7	823C>T	1
A	7	467C>T|688G>A	1
A	7	483C>T|829G>A	1
A	7	648C>G	1
O	7	595C>T|639C>T|646T>A|681G>A|771C>T|829G>A	1
