# Supplementary material for: ABO allele-level frequency estimation based on population-scale genotyping by next generation sequencing
Source: BMC Genomics. 2016 May 20;17:374. doi: 10.1186/s12864-016-2687-1 (PMC4874024; doi:10.1186/s12864-016-2687-1)
Supplement: Additional file 2: — JAGS model specification file (ABO_model.bug). (BUG 38 kb) [file 12864_2016_2687_MOESM2_ESM.bug]

model {
# likelihood
pi[1] <- 0 + p.5633167_5633169_5636486 * p.5635405_5635426_5636505 * 2 + p.5633167_5633169_5636505 * p.5635405_5635426_5636486 * 2
pi[2] <- 0 + p.5632048_5633167_5636486 * p.5633167_5633169_5636486 * 2
pi[3] <- 0 + p.5633167_5633169_5636505 * p.5635405_5635426_5636495 * 2 + p.5633167_5633169_5636495 * p.5635405_5635426_5636505 * 2
pi[4] <- 0 + p.5633167_5633169_5636486 * p.5633167_5633169_5636486 * 1
pi[5] <- 0 + p.5635405_5635426_5636505 * p.5635405_5635426_5636505 * 1
pi[6] <- 0 + p.5630910_5633160_5634245 * p.5635431_5635434_5636495 * 2
pi[7] <- 0 + p.5633167_5633169_5636486 * p.5633167_5633169_5636495 * 2
pi[8] <- 0 + p.5633167_5633169_5636495 * p.5632048_5633167_5636486 * 2
pi[9] <- 0 + p.5630910_5633160_5634245 * p.5633167_5633169_5636495 * 2
pi[10] <- 0 + p.5635431_5635434_5636495 * p.5634269_5635426_5636505 * 2
pi[11] <- 0 + p.5633167_5633169_5636495 * p.5633167_5633169_5636495 * 1
pi[12] <- 0 + p.5634268_5635426_5636505 * p.5633167_5633169_5636486 * 2
pi[13] <- 0 + p.5634268_5635426_5636505 * p.5635405_5635426_5636505 * 2
pi[14] <- 0 + p.5632048_5633167_5636486 * p.5635405_5635426_5636505 * 2
pi[15] <- 0 + p.5633169_5635426_5636486 * p.5633167_5634269_5636505 * 2 + p.5634269_5635426_5636505 * p.5633167_5633169_5636486 * 2
pi[16] <- 0 + p.5633167_5633169_5636495 * p.5635431_5635434_5636495 * 2 + p.5633169_5635431_5636495 * p.5633167_5635434_5636495 * 2
pi[17] <- 0 + p.5633167_5633169_5636505 * p.5635426_5636486_5636509 * 2 + p.5633167_5633169_5636486 * p.5635426_5636505_5636509 * 2
pi[18] <- 0 + p.5633167_5633169_5636495 * p.5633169_5635431_5636495 * 2
pi[19] <- 0 + p.5630947_5633151_5634245 * p.5633167_5633169_5636495 * 2
pi[20] <- 0 + p.5630910_5633160_5634245 * p.5635405_5635426_5636505 * 2 + p.5634245_5635405_5635426 * p.5630910_5633160_5636505 * 2
pi[21] <- 0 + p.5635431_5635434_5636486 * p.5633167_5633169_5636495 * 2 + p.5633169_5635431_5636495 * p.5633167_5635434_5636486 * 2 + p.5633167_5633169_5636486 * p.5635431_5635434_5636495 * 2
pi[22] <- 0 + p.5630938_5633167_5635434 * p.5635405_5635426_5636505 * 2
pi[23] <- 0 + p.5630910_5633160_5634245 * p.5630910_5633160_5634245 * 1
pi[24] <- 0 + p.5630947_5633151_5634245 * p.5633167_5633169_5636486 * 2
pi[25] <- 0 + p.5630910_5633160_5634245 * p.5633167_5633169_5636486 * 2
pi[26] <- 0 + p.5635405_5635426_5636505 * p.5635431_5635434_5636495 * 2
pi[27] <- 0 + p.5634269_5635426_5636505 * p.5633167_5633169_5636495 * 2
pi[28] <- 0 + p.5635431_5635434_5636495 * p.5630947_5633151_5634245 * 2
pi[29] <- 0 + p.5632048_5633167_5636486 * p.5634269_5635426_5636505 * 2
pi[30] <- 0 + p.5630938_5633167_5635434 * p.5635431_5635434_5636495 * 2
pi[31] <- 0 + p.5635405_5635426_5636505 * p.5630947_5633151_5634245 * 2
pi[32] <- 0 + p.5632048_5633167_5636486 * p.5632048_5633167_5636486 * 1
pi[33] <- 0 + p.5635431_5635434_5636495 * p.5632048_5633167_5636486 * 2
pi[34] <- 0 + p.5635431_5635434_5636495 * p.5633167_5634247_5636486 * 2
pi[35] <- 0 + p.5630910_5634245_5637650 * p.5635431_5635434_5636495 * 2
pi[36] <- 0 + p.5633167_5633169_5636495 * p.5634268_5635426_5636505 * 2
pi[37] <- 0 + p.5633167_5633169_5636495 * p.5633167_5633169_5636505 * 2
pi[38] <- 0 + p.5634268_5635426_5636505 * p.5630938_5633167_5635434 * 2
pi[39] <- 0 + p.5633167_5634247_5636486 * p.5633167_5633169_5636486 * 2
pi[40] <- 0 + p.5635431_5635434_5636495 * p.5633167_5635434_5636495 * 2
pi[41] <- 0 + p.5635405_5635426_5636505 * p.5634269_5635426_5636505 * 2
pi[42] <- 0 + p.5633167_5635434_5636495 * p.5633167_5633169_5636486 * 2 + p.5633167_5633169_5636495 * p.5633167_5635434_5636486 * 2
pi[43] <- 0 + p.5635405_5635426_5636505 * p.5630947_5633150_5634245 * 2
pi[44] <- 0 + p.5635431_5635434_5636495 * p.5630952_5635431_5636495 * 2
pi[45] <- 0 + p.5633167_5635434_5636495 * p.5630910_5633160_5634245 * 2
pi[46] <- 0 + p.5634268_5635426_5636505 * p.5632048_5633167_5636486 * 2
pi[47] <- 0 + p.5635431_5635434_5636495 * p.5634268_5635426_5636505 * 2
pi[48] <- 0 + p.5630910_5633160_5634245 * p.5630947_5632053_5634245 * 2
pi[49] <- 0 + p.5633167_5633169_5636495 * p.5633167_5634247_5636486 * 2
pi[50] <- 0 + p.5633167_5633169_5636505 * p.5633167_5633169_5636486 * 2
pi[51] <- 0 + p.5635405_5635426_5636505 * p.5633169_5635431_5636495 * 2
pi[52] <- 0 + p.5630910_5633160_5634245 * p.5634268_5635426_5636505 * 2
pi[53] <- 0 + p.5635405_5635426_5636505 * p.5630947_5632053_5634245 * 2
pi[54] <- 0 + p.5630947_5633150_5634245 * p.5633167_5633169_5636495 * 2
pi[55] <- 0 + p.5635426_5636505_5636509 * p.5633167_5633169_5636495 * 2
pi[56] <- 0 + p.5630910_5633160_5634245 * p.5630947_5633151_5634245 * 2
pi[57] <- 0 + p.5633167_5633169_5636486 * p.5630947_5633150_5634245 * 2
pi[58] <- 0 + p.5630947_5633151_5634245 * p.5632048_5633167_5636486 * 2
pi[59] <- 0 + p.5633167_5633169_5636495 * p.5630947_5633149_5634245 * 2
pi[60] <- 0 + p.5633167_5633169_5636486 * p.5633169_5635431_5636495 * 2
pi[61] <- 0 + p.5630952_5635431_5636495 * p.5634269_5635426_5636505 * 2
pi[62] <- 0 + p.5630947_5633149_5634245 * p.5633167_5633169_5636486 * 2
pi[63] <- 0 + p.5634269_5635426_5636505 * p.5630910_5633160_5634245 * 2
pi[64] <- 0 + p.5633167_5635434_5636495 * p.5633167_5633169_5636495 * 2
pi[65] <- 0 + p.5633167_5635434_5636495 * p.5633167_5635434_5636495 * 1
pi[66] <- 0 + p.5632048_5633167_5636486 * p.5630910_5633160_5634245 * 2
pi[67] <- 0 + p.5635426_5636505_5636506 * p.5635405_5635426_5636505 * 2
pi[68] <- 0 + p.5633167_5635434_5636495 * p.5635431_5635434_5636486 * 2 + p.5635431_5635434_5636495 * p.5633167_5635434_5636486 * 2
pi[69] <- 0 + p.5633167_5633169_5636486 * p.5633167_5635434_5636486 * 2
pi[70] <- 0 + p.5635431_5635434_5636495 * p.5635431_5635434_5636495 * 1
pi[71] <- 0 + p.5630947_5633151_5634245 * p.5634269_5635426_5636505 * 2
pi[72] <- 0 + p.5635405_5635426_5636505 * p.5633167_5634247_5636486 * 2
pi[73] <- 0 + p.5633167_5633169_5636495 * p.5630947_5632053_5634245 * 2
pi[74] <- 0 + p.5634269_5635426_5636505 * p.5634268_5635426_5636505 * 2
pi[75] <- 0 + p.5633167_5633169_5636486 * p.5630910_5634245_5637660 * 2
pi[76] <- 0 + p.5634272_5635426_5636505 * p.5634272_5635426_5636505 * 1
pi[77] <- 0 + p.5634272_5635426_5636505 * p.5633167_5633169_5636486 * 2
pi[78] <- 0 + p.5633167_5633169_5636495 * p.5634272_5635426_5636505 * 2
pi[79] <- 0 + p.5633167_5634247_5636486 * p.5630910_5633160_5634245 * 2
pi[80] <- 0 + p.5633169_5635426_5636486 * p.5633167_5633169_5636505 * 2
pi[81] <- 0 + p.5634272_5635426_5636505 * p.5634268_5635426_5636505 * 2
pi[82] <- 0 + p.5633167_5633169_5636486 * p.5630910_5634245_5638936 * 2
pi[83] <- 0 + p.5634272_5635426_5636505 * p.5630910_5633160_5634245 * 2
pi[84] <- 0 + p.5634272_5635426_5636505 * p.5632048_5633167_5636486 * 2
pi[85] <- 0 + p.5633167_5633169_5636486 * p.5630952_5635431_5636495 * 2
pi[86] <- 0 + p.5630947_5633151_5634245 * p.5630947_5633149_5634245 * 2
pi[87] <- 0 + p.5633169_5635431_5636495 * p.5630910_5633160_5634245 * 2
pi[88] <- 0 + p.5630947_5633150_5634245 * p.5635431_5635434_5636495 * 2
pi[89] <- 0 + p.5634272_5635426_5636505 * p.5634269_5635426_5636505 * 2
pi[90] <- 0 + p.5634272_5635426_5636505 * p.5635431_5635434_5636495 * 2
pi[91] <- 0 + p.5635405_5635426_5636505 * p.5630936_5635426_5636505 * 2
pi[92] <- 0 + p.5630910_5633160_5634245 * p.5630952_5635431_5636495 * 2
pi[93] <- 0 + p.5630910_5634245_5637650 * p.5633167_5633169_5636486 * 2
pi[94] <- 0 + p.5633167_5633169_5636486 * p.5630947_5632053_5634245 * 2
pi[95] <- 0 + p.5633167_5635434_5636495 * p.5630938_5633167_5633169 * 2 + p.5633167_5633169_5636495 * p.5630938_5633167_5635434 * 2
pi[96] <- 0 + p.5630947_5633149_5634245 * p.5635405_5635426_5636505 * 2
pi[97] <- 0 + p.5630947_5633150_5634245 * p.5633167_5634247_5636486 * 2
pi[98] <- 0 + p.5633167_5633169_5634245 * p.5630947_5633151_5634245 * 2
pi[99] <- 0 + p.5633167_5633169_5636486 * p.5633167_5636495_5636520 * 2
pi[100] <- 0 + p.5635431_5635434_5636495 * p.5633169_5635431_5636495 * 2
pi[101] <- 0 + p.5633167_5633169_5636505 * p.5635405_5635426_5636505 * 2
pi[102] <- 0 + p.5633167_5636495_5636521 * p.5633167_5633169_5636486 * 2
pi[103] <- 0 + p.5630947_5633150_5634245 * p.5630910_5633160_5634245 * 2
pi[104] <- 0 + p.5633169_5635431_5636495 * p.5632048_5633167_5636486 * 2
pi[105] <- 0 + p.5630947_5633151_5634245 * p.5634268_5635426_5636505 * 2
pi[106] <- 0 + p.5630947_5633149_5634245 * p.5630910_5633160_5634245 * 2
pi[107] <- 0 + p.5630910_5633160_5634245 * p.5630938_5633167_5635434 * 2
pi[108] <- 0 + p.5633167_5633169_5636486 * p.5630926_5633167_5636495 * 2
pi[109] <- 0 + p.5632048_5633167_5636486 * p.5633167_5633169_5636505 * 2
pi[110] <- 0 + p.5633167_5635434_5636486 * p.5630938_5633167_5633169 * 2 + p.5630938_5633167_5635434 * p.5633167_5633169_5636486 * 2
pi[111] <- 0 + p.5630952_5635431_5636495 * p.5632048_5633167_5636486 * 2
pi[112] <- 0 + p.5630910_5634245_5637660 * p.5630910_5633160_5634245 * 2
pi[113] <- 0 + p.5633167_5633169_5636495 * p.5633167_5636495_5638735 * 2
pi[114] <- 0 + p.5632045_5633167_5636486 * p.5633167_5633169_5636495 * 2
pi[115] <- 0 + p.5635405_5635426_5636505 * p.5630952_5635431_5636495 * 2
pi[116] <- 0 + p.5630910_5634245_5637650 * p.5634269_5635426_5636505 * 2
pi[117] <- 0 + p.5630910_5634245_5638936 * p.5635405_5635426_5636505 * 2
pi[118] <- 0 + p.5630910_5634245_5638936 * p.5630910_5633160_5634245 * 2
pi[119] <- 0 + p.5635431_5635434_5636495 * p.5630947_5632053_5634245 * 2
pi[120] <- 0 + p.5630910_5633160_5634245 * p.5632045_5633167_5636486 * 2
pi[121] <- 0 + p.5630910_5633160_5634245 * p.5635431_5635434_5636486 * 2
pi[122] <- 0 + p.5630910_5633160_5634245 * p.5633167_5633169_5634245 * 2
pi[123] <- 0 + p.5632045_5633167_5636486 * p.5635431_5635434_5636495 * 2
pi[124] <- 0 + p.5633167_5633169_5636486 * p.5635405_5635426_5636486 * 2
pi[125] <- 0 + p.5630947_5633151_5634245 * p.5633167_5635434_5636495 * 2
pi[126] <- 0 + p.5635405_5635426_5636495 * p.5632048_5633167_5636486 * 2
pi[127] <- 0 + p.5633167_5633169_5634245 * p.5630910_5633160_5636505 * 2 + p.5633167_5633169_5636505 * p.5630910_5633160_5634245 * 2
pi[128] <- 0 + p.5633167_5633169_5636495 * p.5630910_5634245_5637650 * 2
pi[129] <- 0 + p.5630947_5633151_5634245 * p.5630910_5634245_5638936 * 2
pi[130] <- 0 + p.5633167_5633169_5636486 * p.5633167_5636495_5637678 * 2
pi[131] <- 0 + p.5635405_5635426_5636505 * p.5630935_5635426_5636505 * 2
pi[132] <- 0 + p.5630910_5634245_5637660 * p.5635405_5635426_5636505 * 2
pi[133] <- 0 + p.5632048_5633167_5636486 * p.5630910_5634245_5634284 * 2
pi[134] <- 0 + p.5630947_5632053_5634245 * p.5632048_5633167_5636486 * 2
pi[135] <- 0 + p.5634269_5635426_5636505 * p.5634269_5635426_5636505 * 1
pi[136] <- 0 + p.5634268_5635426_5636505 * p.5634268_5635426_5636505 * 1
pi[137] <- 0 + p.5633167_5633169_5636495 * p.5630910_5634245_5634284 * 2
pi[138] <- 0 + p.5633169_5635431_5636495 * p.5634268_5635426_5636505 * 2
pi[139] <- 0 + p.5633167_5634247_5636486 * p.5634269_5635426_5636505 * 2
pi[140] <- 0 + p.5632048_5633167_5636486 * p.5630938_5633167_5635434 * 2
pi[141] <- 0 + p.5630925_5633167_5633169 * p.5635431_5635434_5636495 * 2
pi[142] <- 0 + p.5630947_5633151_5634245 * p.5630947_5633151_5634245 * 1
pi[143] <- 0 + p.5630910_5634245_5638936 * p.5635431_5635434_5636495 * 2
pi[144] <- 0 + p.5635405_5635426_5636505 * p.5633169_5635426_5636486 * 2
pi[145] <- 0 + p.5633167_5633169_5636486 * p.5630938_5632062_5633167 * 2
pi[146] <- 0 + p.5635405_5635426_5636486 * p.5635405_5635426_5636505 * 2
pi[147] <- 0 + p.5633167_5633169_5634245 * p.5633167_5633169_5636486 * 2
pi[148] <- 0 + p.5633167_5633169_5636495 * p.5630938_5632062_5633167 * 2
pi[149] <- 0 + p.5635405_5635426_5636505 * p.5633167_5635434_5636495 * 2
pi[150] <- 0 + p.5635426_5636505_5636509 * p.5630910_5633160_5634245 * 2
pi[151] <- 0 + p.5634268_5635426_5636505 * p.5630952_5635431_5636495 * 2
pi[152] <- 0 + p.5633167_5633169_5634245 * p.5633167_5633169_5636495 * 2
pi[153] <- 0 + p.5634268_5635426_5636505 * p.5633167_5634247_5636486 * 2
pi[154] <- 0 + p.5635426_5636505_5636506 * p.5633167_5633169_5636486 * 2
pi[155] <- 0 + p.5633167_5636495_5638735 * p.5633167_5633169_5636486 * 2
pi[156] <- 0 + p.5635405_5635426_5636505 * p.5633160_5633161_5634245 * 2
pi[157] <- 0 + p.5632048_5633167_5636486 * p.5635405_5635426_5636486 * 2
pi[158] <- 0 + p.5630910_5634245_5637650 * p.5630947_5633151_5634245 * 2
pi[159] <- 0 + p.5634272_5635426_5636505 * p.5635405_5635426_5636505 * 2
pi[160] <- 0 + p.5630947_5633151_5634245 * p.5630947_5633150_5634245 * 2
pi[161] <- 0 + p.5630910_5633160_5634245 * p.5635405_5635426_5636486 * 2
pi[162] <- 0 + p.5630952_5635431_5636495 * p.5633167_5633169_5636495 * 2
pi[163] <- 0 + p.5635431_5635434_5636495 * p.5633167_5633169_5636505 * 2
pi[164] <- 0 + p.5632081_5633167_5636495 * p.5633167_5633169_5636486 * 2
pi[165] <- 0 + p.5633167_5633169_5636495 * p.5635405_5635426_5636495 * 2
pi[166] <- 0 + p.5635405_5635426_5636495 * p.5635431_5635434_5636495 * 2
pi[167] <- 0 + p.5633167_5634288_5636495 * p.5633167_5633169_5636495 * 2
pi[168] <- 0 + p.5630910_5634245_5637650 * p.5635405_5635426_5636505 * 2
pi[169] <- 0 + p.5632048_5633167_5636486 * p.5630947_5633150_5634245 * 2
pi[170] <- 0 + p.5633167_5634247_5636486 * p.5632048_5633167_5636486 * 2
pi[171] <- 0 + p.5633167_5633169_5636505 * p.5634245_5635405_5635426 * 2 + p.5635405_5635426_5636505 * p.5633167_5633169_5634245 * 2
pi[172] <- 0 + p.5630910_5633160_5634245 * p.5630910_5634245_5637650 * 2
pi[173] <- 0 + p.5630947_5633151_5634245 * p.5633167_5634247_5636486 * 2
pi[174] <- 0 + p.5634269_5635426_5636505 * p.5633169_5635431_5636495 * 2
pi[175] <- 0 + p.5635431_5635434_5636495 * p.5630947_5633149_5634245 * 2
pi[176] <- 0 + p.5635405_5635426_5636505 * p.5635426_5636505_5636509 * 2
pi[177] <- 0 + p.5635405_5635426_5636495 * p.5634268_5635426_5636505 * 2
pi[178] <- 0 + p.5635405_5635426_5636486 * p.5633167_5633169_5636495 * 2 + p.5635405_5635426_5636495 * p.5633167_5633169_5636486 * 2
pi[179] <- 0 + p.5635431_5635434_5636495 * p.5635431_5636495_5636518 * 2
pi[180] <- 0 + p.5630947_5633151_5634245 * p.5633169_5635431_5636495 * 2
pi[181] <- 0 + p.5633167_5633169_5636486 * p.5632045_5633167_5636486 * 2
pi[182] <- 0 + p.5630947_5632053_5634245 * p.5634269_5635426_5636505 * 2
pi[183] <- 0 + p.5630910_5634245_5638936 * p.5632048_5633167_5636486 * 2
pi[184] <- 0 + p.5633169_5635431_5636495 * p.5633169_5635431_5636495 * 1
pi[185] <- 0 + p.5634269_5635426_5636505 * p.5630938_5633167_5635434 * 2
pi[186] <- 0 + p.5630910_5634245_5637660 * p.5635431_5635434_5636495 * 2
pi[187] <- 0 + p.5633167_5636495_5638735 * p.5635431_5635434_5636486 * 2
pi[188] <- 0 + p.5630910_5634245_5638936 * p.5633167_5633169_5636495 * 2
pi[189] <- 0 + p.5630947_5633149_5634245 * p.5634268_5635426_5636505 * 2
pi[190] <- 0 + p.5630910_5634245_5637660 * p.5633167_5633169_5636495 * 2
pi[191] <- 0 + p.5630910_5633160_5634245 * p.5630938_5633167_5633169 * 2
pi[192] <- 0 + p.5633167_5633169_5636486 * p.5634271_5635426_5636505 * 2
pi[193] <- 0 + p.5635426_5636486_5636509 * p.5630910_5633160_5634245 * 2
pi[194] <- 0 + p.5630910_5634245_5636490 * p.5630910_5633160_5634245 * 2
pi[195] <- 0 + p.5633167_5633169_5636495 * p.5633167_5636495_5636520 * 2
pi[196] <- 0 + p.5633167_5633169_5636486 * p.5636495_5636513_5637677 * 2
pi[197] <- 0 + p.5630910_5633160_5634245 * p.5635405_5635426_5636495 * 2
pi[198] <- 0 + p.5630947_5633150_5634245 * p.5634268_5635426_5636505 * 2
pi[199] <- 0 + p.5635405_5635426_5636505 * p.5630910_5633160_5636505 * 2
pi[200] <- 0 + p.5634245_5635405_5635426 * p.5633167_5633169_5636495 * 2 + p.5635405_5635426_5636495 * p.5633167_5633169_5634245 * 2
pi[201] <- 0 + p.5630947_5633149_5634245 * p.5632048_5633167_5636486 * 2
pi[202] <- 0 + p.5635426_5636486_5636509 * p.5633167_5633169_5636486 * 2
pi[203] <- 0 + p.5634268_5635426_5636505 * p.5630947_5632053_5634245 * 2
pi[204] <- 0 + p.5633167_5633169_5636495 * p.5633167_5635408_5636486 * 2
pi[205] <- 0 + p.5634268_5635426_5636505 * p.5630910_5634245_5634284 * 2
pi[206] <- 0 + p.5633167_5633169_5636486 * p.5633169_5635426_5636486 * 2
pi[207] <- 0 + p.5633167_5633169_5636505 * p.5630947_5633151_5634245 * 2
pi[208] <- 0 + p.5632048_5633167_5636486 * p.5633167_5633169_5634245 * 2
pi[209] <- 0 + p.5633169_5636486_5636501 * p.5633167_5633169_5636495 * 2
pi[210] <- 0 + p.5630910_5634245_5634284 * p.5635405_5635426_5636505 * 2
pi[211] <- 0 + p.5630936_5635426_5636505 * p.5633167_5633169_5636486 * 2
pi[212] <- 0 + p.5635431_5635434_5636486 * p.5635405_5635426_5636505 * 2
pi[213] <- 0 + p.5630910_5634245_5634284 * p.5633167_5633169_5636486 * 2
pi[214] <- 0 + p.5633167_5634269_5636505 * p.5633167_5633169_5636486 * 2
pi[215] <- 0 + p.5633167_5633169_5636495 * p.5633167_5636495_5637673 * 2
pi[216] <- 0 + p.5630945_5633167_5636495 * p.5633167_5633169_5636486 * 2
pi[217] <- 0 + p.5633147_5633167_5636486 * p.5633167_5633169_5636486 * 2
pi[218] <- 0 + p.5630910_5634245_5637650 * p.5633169_5635431_5636495 * 2
pi[219] <- 0 + p.5630910_5634245_5637660 * p.5634268_5635426_5636505 * 2
pi[220] <- 0 + p.5634269_5635426_5636505 * p.5635405_5635426_5636495 * 2
pi[221] <- 0 + p.5635431_5635434_5636495 * p.5635425_5636505_5636509 * 2
pi[222] <- 0 + p.5635405_5635426_5636505 * p.5635405_5635426_5636495 * 2
pi[223] <- 0 + p.5632063_5635434_5636495 * p.5632048_5633167_5636486 * 2
pi[224] <- 0 + p.5634272_5635426_5636505 * p.5633167_5633169_5636505 * 2
pi[225] <- 0 + p.5632063_5635434_5636495 * p.5633167_5633169_5636495 * 2 + p.5633167_5635434_5636495 * p.5632063_5633169_5636495 * 2
pi[226] <- 0 + p.5630952_5635431_5636495 * p.5633167_5634247_5636486 * 2
pi[227] <- 0 + p.5630947_5633150_5634245 * p.5630938_5633167_5635434 * 2
pi[228] <- 0 + p.5635431_5635434_5636486 * p.5633169_5635431_5636495 * 2
pi[229] <- 0 + p.5633167_5634289_5636495 * p.5633167_5633169_5636486 * 2
pi[230] <- 0 + p.5630938_5633167_5635434 * p.5630947_5633151_5634245 * 2
pi[231] <- 0 + p.5633167_5633169_5636486 * p.5633167_5635408_5636486 * 2
pi[232] <- 0 + p.5635405_5635426_5636486 * p.5634268_5635426_5636505 * 2
pi[233] <- 0 + p.5635431_5635434_5636486 * p.5633167_5633169_5634245 * 2
pi[234] <- 0 + p.5632048_5633167_5636486 * p.5635425_5636505_5636509 * 2
pi[235] <- 0 + p.5630947_5633151_5634245 * p.5630947_5632053_5634245 * 2
pi[236] <- 0 + p.5634268_5635426_5636505 * p.5633167_5633169_5634245 * 2
pi[237] <- 0 + p.5633167_5633169_5636486 * p.5635431_5635434_5636486 * 2
pi[238] <- 0 + p.5633167_5634247_5636486 * p.5633169_5635431_5636495 * 2
pi[239] <- 0 + p.5630910_5634245_5634284 * p.5630910_5633160_5634245 * 2
pi[240] <- 0 + p.5633160_5633161_5636495 * p.5633167_5633169_5634245 * 2 + p.5633167_5633169_5636495 * p.5633160_5633161_5634245 * 2
pi[241] <- 0 + p.5633167_5634269_5636505 * p.5633167_5633169_5636495 * 2
pi[242] <- 0 + p.5632048_5633167_5636486 * p.5635426_5636505_5636509 * 2
pi[243] <- 0 + p.5633167_5635434_5636495 * p.5632048_5633167_5636486 * 2
pi[244] <- 0 + p.5635426_5636486_5636509 * p.5633167_5633169_5636495 * 2
pi[245] <- 0 + p.5633167_5634269_5636505 * p.5635426_5635434_5636495 * 2 + p.5633167_5635434_5636495 * p.5634269_5635426_5636505 * 2
pi[246] <- 0 + p.5633167_5633169_5636505 * p.5630910_5633160_5636505 * 2
pi[247] <- 0 + p.5630947_5633149_5634245 * p.5630910_5634245_5638936 * 2
pi[248] <- 0 + p.5633167_5633169_5636505 * p.5634268_5635426_5636505 * 2
pi[249] <- 0 + p.5633147_5633167_5636486 * p.5633167_5633169_5636495 * 2
pi[250] <- 0 + p.5633167_5634247_5636486 * p.5633167_5634247_5636486 * 1
pi[251] <- 0 + p.5633167_5633169_5636505 * p.5633167_5636495_5636506 * 2
pi[252] <- 0 + p.5633169_5635431_5636495 * p.5633167_5634245_5635434 * 2 + p.5635431_5635434_5636495 * p.5633167_5633169_5634245 * 2
pi[253] <- 0 + p.5630910_5633160_5634245 * p.5633167_5635408_5636486 * 2
pi[254] <- 0 + p.5630947_5633151_5634245 * p.5630952_5635431_5636495 * 2
pi[255] <- 0 + p.5633167_5633169_5636495 * p.5633169_5635426_5636486 * 2
pi[256] <- 0 + p.5635426_5636486_5636509 * p.5632048_5633167_5636486 * 2
pi[257] <- 0 + p.5633167_5633169_5636505 * p.5633167_5633169_5636505 * 1
pi[258] <- 0 + p.5635405_5635426_5636486 * p.5635426_5636505_5636509 * 2 + p.5635426_5636486_5636509 * p.5635405_5635426_5636505 * 2
pi[259] <- 0 + p.5633167_5633169_5636495 * p.5630938_5633167_5633169 * 2
pi[260] <- 0 + p.5633169_5636486_5636501 * p.5633167_5633169_5636486 * 2
pi[261] <- 0 + p.5634269_5635426_5636505 * p.5635426_5636505_5636509 * 2
pi[262] <- 0 + p.5635431_5635434_5636495 * p.5635426_5636505_5636509 * 2
pi[263] <- 0 + p.5633167_5633169_5636495 * p.5635426_5636505_5636506 * 2
pi[264] <- 0 + p.5634269_5635426_5636505 * p.5633167_5633169_5636505 * 2
pi[265] <- 0 + p.5630910_5633160_5634245 * p.5630910_5634245_5634249 * 2
pi[266] <- 0 + p.5632048_5633167_5636486 * p.5634271_5635426_5636505 * 2
pi[267] <- 0 + p.5633167_5633169_5636505 * p.5635426_5636505_5636509 * 2
pi[268] <- 0 + p.5634269_5635426_5636505 * p.5630947_5633149_5634245 * 2
pi[269] <- 0 + p.5630938_5633167_5633169 * p.5633167_5633169_5636486 * 2
pi[270] <- 0 + p.5633167_5633169_5636495 * p.5636495_5636513_5637677 * 2
pi[271] <- 0 + p.5633167_5633169_5636495 * p.5633169_5636495_5637690 * 2
pi[272] <- 0 + p.5634245_5635405_5635426 * p.5630910_5633160_5634245 * 2
pi[273] <- 0 + p.5630910_5630914_5634245 * p.5630910_5633160_5634245 * 2
pi[274] <- 0 + p.5630910_5634245_5634254 * p.5630910_5633160_5634245 * 2
pi[275] <- 0 + p.5634269_5635426_5636505 * p.5630947_5633150_5634245 * 2
pi[276] <- 0 + p.5633167_5634247_5636486 * p.5630947_5632053_5634245 * 2
pi[277] <- 0 + p.5630947_5633150_5634245 * p.5633167_5633169_5636505 * 2
pi[278] <- 0 + p.5634271_5635426_5636505 * p.5635405_5635426_5636505 * 2
pi[279] <- 0 + p.5630910_5633160_5636505 * p.5630910_5633160_5634245 * 2
pi[280] <- 0 + p.5635431_5635434_5636486 * p.5634269_5635426_5636505 * 2
pi[281] <- 0 + p.5630910_5633160_5634245 * p.5633169_5635426_5636486 * 2
pi[282] <- 0 + p.5635431_5635434_5636495 * p.5632063_5635434_5636495 * 2
pi[283] <- 0 + p.5634269_5635426_5636505 * p.5630910_5634245_5638936 * 2
pi[284] <- 0 + p.5630910_5633160_5636497 * p.5630910_5633160_5634245 * 2
pi[285] <- 0 + p.5635405_5635426_5636486 * p.5633167_5634269_5636505 * 2
pi[286] <- 0 + p.5633167_5635434_5636495 * p.5630938_5633167_5635434 * 2
pi[287] <- 0 + p.5633169_5635426_5636486 * p.5632048_5633167_5636486 * 2
pi[288] <- 0 + p.5633167_5633169_5636505 * p.5633167_5636495_5638735 * 2
pi[289] <- 0 + p.5633167_5633169_5636486 * p.5636495_5636512_5637693 * 2
pi[290] <- 0 + p.5635431_5635434_5636486 * p.5635431_5635434_5636495 * 2
pi[291] <- 0 + p.5635431_5635434_5636495 * p.5633154_5633167_5636495 * 2
pi[292] <- 0 + p.5630947_5633150_5634245 * p.5630947_5633149_5634245 * 2
pi[293] <- 0 + p.5632063_5635434_5636495 * p.5633167_5633169_5636486 * 2 + p.5633167_5635434_5636486 * p.5632063_5633169_5636495 * 2
pi[294] <- 0 + p.5635426_5635434_5636495 * p.5635405_5635426_5636505 * 2
pi[295] <- 0 + p.5630947_5633150_5634245 * p.5633167_5633169_5634245 * 2
pi[296] <- 0 + p.5630947_5633150_5634245 * p.5635431_5635434_5636486 * 2
pi[297] <- 0 + p.5633169_5636486_5636501 * p.5630910_5633160_5634245 * 2
pi[298] <- 0 + p.5633169_5635431_5636495 * p.5633167_5636495_5637683 * 2
pi[299] <- 0 + p.5635426_5636505_5636506 * p.5630910_5633160_5634245 * 2
pi[300] <- 0 + p.5633167_5635434_5636495 * p.5634268_5635426_5636505 * 2
pi[301] <- 0 + p.5633167_5633169_5636486 * p.5630940_5633169_5636495 * 2
pi[302] <- 0 + p.5633167_5634288_5636495 * p.5633167_5633169_5636486 * 2
pi[303] <- 0 + p.5633160_5633161_5634245 * p.5633167_5633169_5636486 * 2
pi[304] <- 0 + p.5634245_5635405_5635426 * p.5635405_5635426_5636505 * 2
pi[305] <- 0 + p.5632070_5633169_5636495 * p.5633167_5633169_5636486 * 2
pi[306] <- 0 + p.5630910_5634245_5636516 * p.5630910_5633160_5634245 * 2
pi[307] <- 0 + p.5630910_5633160_5634245 * p.5630910_5630911_5634245 * 2
pi[308] <- 0 + p.5630938_5632062_5633167 * p.5630938_5633167_5635434 * 2
pi[309] <- 0 + p.5635431_5635434_5636486 * p.5635405_5635426_5636495 * 2 + p.5635431_5635434_5636495 * p.5635405_5635426_5636486 * 2
pi[310] <- 0 + p.5632081_5635431_5636495 * p.5633167_5633169_5636495 * 2 + p.5633169_5635431_5636495 * p.5632081_5633167_5636495 * 2
pi[311] <- 0 + p.5633167_5633169_5636505 * p.5633167_5635434_5636495 * 2
pi[312] <- 0 + p.5633167_5633169_5636495 * p.5633167_5634289_5636495 * 2
pi[313] <- 0 + p.5633167_5636495_5636520 * p.5633169_5635431_5636495 * 2
pi[314] <- 0 + p.5630910_5634245_5637650 * p.5632048_5633167_5636486 * 2
pi[315] <- 0 + p.5632045_5633167_5636486 * p.5633169_5635431_5636495 * 2
pi[316] <- 0 + p.5630910_5633160_5636505 * p.5635405_5635426_5636495 * 2
pi[317] <- 0 + p.5630910_5633160_5636505 * p.5633167_5633169_5636486 * 2
pi[318] <- 0 + p.5633167_5634247_5636486 * p.5630938_5633167_5635434 * 2
pi[319] <- 0 + p.5635431_5635434_5636495 * p.5635426_5636486_5636509 * 2
pi[320] <- 0 + p.5633169_5634298_5636495 * p.5633167_5633169_5636486 * 2
pi[321] <- 0 + p.5634268_5635426_5636505 * p.5630910_5634245_5638936 * 2
pi[322] <- 0 + p.5632048_5633167_5636486 * p.5635426_5636505_5636506 * 2
pi[323] <- 0 + p.5633160_5633161_5634245 * p.5634269_5635426_5636505 * 2
pi[324] <- 0 + p.5634272_5635426_5636505 * p.5630947_5633151_5634245 * 2
pi[325] <- 0 + p.5632048_5633167_5636486 * p.5632045_5633167_5636486 * 2
pi[326] <- 0 + p.5635431_5635434_5636495 * p.5633167_5635427_5636495 * 2
pi[327] <- 0 + p.5630947_5633151_5634245 * p.5630910_5633160_5636505 * 2
pi[328] <- 0 + p.5630945_5633167_5636495 * p.5633167_5633169_5636495 * 2
pi[329] <- 0 + p.5635405_5635426_5636505 * p.5632063_5635434_5636495 * 2
pi[330] <- 0 + p.5630938_5633167_5635434 * p.5633167_5635434_5636486 * 2
pi[331] <- 0 + p.5633167_5633169_5634245 * p.5632045_5633167_5636486 * 2
pi[332] <- 0 + p.5634269_5635426_5636505 * p.5630910_5633160_5636505 * 2
pi[333] <- 0 + p.5630938_5633167_5635434 * p.5633169_5635431_5636495 * 2 + p.5635431_5635434_5636495 * p.5630938_5633167_5633169 * 2
pi[334] <- 0 + p.5632045_5633167_5636486 * p.5635405_5635426_5636505 * 2
pi[335] <- 0 + p.5635426_5636505_5636506 * p.5635431_5635434_5636495 * 2
pi[336] <- 0 + p.5633167_5634245_5635434 * p.5630938_5633167_5635434 * 2
pi[337] <- 0 + p.5633167_5635434_5636486 * p.5632048_5633167_5636486 * 2
pi[338] <- 0 + p.5630910_5634245_5637660 * p.5632048_5633167_5636486 * 2
pi[339] <- 0 + p.5634245_5635405_5635426 * p.5630947_5633151_5634245 * 2
pi[340] <- 0 + p.5630910_5633160_5636505 * p.5635405_5635426_5636486 * 2
pi[341] <- 0 + p.5635426_5636505_5636509 * p.5634268_5635426_5636505 * 2
pi[342] <- 0 + p.5633167_5633169_5636486 * p.5633167_5635430_5636495 * 2
pi[343] <- 0 + p.5630910_5634245_5637650 * p.5630938_5633167_5635434 * 2
pi[344] <- 0 + p.5633167_5636495_5638735 * p.5635431_5635434_5636495 * 2
x[] ~ dmulti(pi[], n)
# priors
a_5630910_5634245_5636516 ~ dexp(1)
a_5633147_5633167_5636486 ~ dexp(1)
a_5632063_5633169_5636495 ~ dexp(1)
a_5630910_5633160_5636505 ~ dexp(1)
a_5634272_5635426_5636505 ~ dexp(1)
a_5633160_5633161_5636495 ~ dexp(1)
a_5633167_5633169_5636505 ~ dexp(1)
a_5635426_5636505_5636509 ~ dexp(1)
a_5630938_5633167_5633169 ~ dexp(1)
a_5633169_5636486_5636501 ~ dexp(1)
a_5634269_5635426_5636505 ~ dexp(1)
a_5633167_5635434_5636486 ~ dexp(1)
a_5635431_5635434_5636486 ~ dexp(1)
a_5633167_5634247_5636486 ~ dexp(1)
a_5630938_5632062_5633167 ~ dexp(1)
a_5630910_5630914_5634245 ~ dexp(1)
a_5630910_5634245_5637650 ~ dexp(1)
a_5632081_5635431_5636495 ~ dexp(1)
a_5630940_5633169_5636495 ~ dexp(1)
a_5635426_5636505_5636506 ~ dexp(1)
a_5630910_5634245_5634284 ~ dexp(1)
a_5633167_5636495_5637678 ~ dexp(1)
a_5632070_5633169_5636495 ~ dexp(1)
a_5633169_5635426_5636486 ~ dexp(1)
a_5633167_5634269_5636505 ~ dexp(1)
a_5630910_5634245_5636490 ~ dexp(1)
a_5630910_5634245_5634254 ~ dexp(1)
a_5633167_5633169_5636486 ~ dexp(1)
a_5630910_5633160_5636497 ~ dexp(1)
a_5630947_5633151_5634245 ~ dexp(1)
a_5633154_5633167_5636495 ~ dexp(1)
a_5632048_5633167_5636486 ~ dexp(1)
a_5630947_5633150_5634245 ~ dexp(1)
a_5633167_5636495_5636521 ~ dexp(1)
a_5633167_5636495_5636520 ~ dexp(1)
a_5634271_5635426_5636505 ~ dexp(1)
a_5630910_5633160_5634245 ~ dexp(1)
a_5635405_5635426_5636486 ~ dexp(1)
a_5633167_5636495_5637673 ~ dexp(1)
a_5632063_5635434_5636495 ~ dexp(1)
a_5633167_5636495_5638735 ~ dexp(1)
a_5633169_5634298_5636495 ~ dexp(1)
a_5633169_5635431_5636495 ~ dexp(1)
a_5630910_5634245_5638936 ~ dexp(1)
a_5636495_5636512_5637693 ~ dexp(1)
a_5635426_5636486_5636509 ~ dexp(1)
a_5632081_5633167_5636495 ~ dexp(1)
a_5633167_5636495_5637683 ~ dexp(1)
a_5633167_5636495_5636506 ~ dexp(1)
a_5634245_5635405_5635426 ~ dexp(1)
a_5633167_5635434_5636495 ~ dexp(1)
a_5630910_5634245_5637660 ~ dexp(1)
a_5635431_5635434_5636495 ~ dexp(1)
a_5630947_5632053_5634245 ~ dexp(1)
a_5632045_5633167_5636486 ~ dexp(1)
a_5630947_5633149_5634245 ~ dexp(1)
a_5635431_5636495_5636518 ~ dexp(1)
a_5633167_5633169_5634245 ~ dexp(1)
a_5630910_5630911_5634245 ~ dexp(1)
a_5630952_5635431_5636495 ~ dexp(1)
a_5630936_5635426_5636505 ~ dexp(1)
a_5630945_5633167_5636495 ~ dexp(1)
a_5630935_5635426_5636505 ~ dexp(1)
a_5633167_5635408_5636486 ~ dexp(1)
a_5636495_5636513_5637677 ~ dexp(1)
a_5633167_5635427_5636495 ~ dexp(1)
a_5630926_5633167_5636495 ~ dexp(1)
a_5633167_5635430_5636495 ~ dexp(1)
a_5633167_5633169_5636495 ~ dexp(1)
a_5635426_5635434_5636495 ~ dexp(1)
a_5633169_5636495_5637690 ~ dexp(1)
a_5630938_5633167_5635434 ~ dexp(1)
a_5633167_5634245_5635434 ~ dexp(1)
a_5630910_5634245_5634249 ~ dexp(1)
a_5635425_5636505_5636509 ~ dexp(1)
a_5635405_5635426_5636505 ~ dexp(1)
a_5633167_5634288_5636495 ~ dexp(1)
a_5635405_5635426_5636495 ~ dexp(1)
a_5630925_5633167_5633169 ~ dexp(1)
a_5633160_5633161_5634245 ~ dexp(1)
a_5634268_5635426_5636505 ~ dexp(1)
a_5633167_5634289_5636495 ~ dexp(1)
summe <- 0 + a_5630910_5634245_5636516 + a_5633147_5633167_5636486 + a_5632063_5633169_5636495 + a_5630910_5633160_5636505 + a_5634272_5635426_5636505 + a_5633160_5633161_5636495 + a_5633167_5633169_5636505 + a_5635426_5636505_5636509 + a_5630938_5633167_5633169 + a_5633169_5636486_5636501 + a_5634269_5635426_5636505 + a_5633167_5635434_5636486 + a_5635431_5635434_5636486 + a_5633167_5634247_5636486 + a_5630938_5632062_5633167 + a_5630910_5630914_5634245 + a_5630910_5634245_5637650 + a_5632081_5635431_5636495 + a_5630940_5633169_5636495 + a_5635426_5636505_5636506 + a_5630910_5634245_5634284 + a_5633167_5636495_5637678 + a_5632070_5633169_5636495 + a_5633169_5635426_5636486 + a_5633167_5634269_5636505 + a_5630910_5634245_5636490 + a_5630910_5634245_5634254 + a_5633167_5633169_5636486 + a_5630910_5633160_5636497 + a_5630947_5633151_5634245 + a_5633154_5633167_5636495 + a_5632048_5633167_5636486 + a_5630947_5633150_5634245 + a_5633167_5636495_5636521 + a_5633167_5636495_5636520 + a_5634271_5635426_5636505 + a_5630910_5633160_5634245 + a_5635405_5635426_5636486 + a_5633167_5636495_5637673 + a_5632063_5635434_5636495 + a_5633167_5636495_5638735 + a_5633169_5634298_5636495 + a_5633169_5635431_5636495 + a_5630910_5634245_5638936 + a_5636495_5636512_5637693 + a_5635426_5636486_5636509 + a_5632081_5633167_5636495 + a_5633167_5636495_5637683 + a_5633167_5636495_5636506 + a_5634245_5635405_5635426 + a_5633167_5635434_5636495 + a_5630910_5634245_5637660 + a_5635431_5635434_5636495 + a_5630947_5632053_5634245 + a_5632045_5633167_5636486 + a_5630947_5633149_5634245 + a_5635431_5636495_5636518 + a_5633167_5633169_5634245 + a_5630910_5630911_5634245 + a_5630952_5635431_5636495 + a_5630936_5635426_5636505 + a_5630945_5633167_5636495 + a_5630935_5635426_5636505 + a_5633167_5635408_5636486 + a_5636495_5636513_5637677 + a_5633167_5635427_5636495 + a_5630926_5633167_5636495 + a_5633167_5635430_5636495 + a_5633167_5633169_5636495 + a_5635426_5635434_5636495 + a_5633169_5636495_5637690 + a_5630938_5633167_5635434 + a_5633167_5634245_5635434 + a_5630910_5634245_5634249 + a_5635425_5636505_5636509 + a_5635405_5635426_5636505 + a_5633167_5634288_5636495 + a_5635405_5635426_5636495 + a_5630925_5633167_5633169 + a_5633160_5633161_5634245 + a_5634268_5635426_5636505 + a_5633167_5634289_5636495
p.5630910_5634245_5636516 <- a_5630910_5634245_5636516/summe
p.5633147_5633167_5636486 <- a_5633147_5633167_5636486/summe
p.5632063_5633169_5636495 <- a_5632063_5633169_5636495/summe
p.5630910_5633160_5636505 <- a_5630910_5633160_5636505/summe
p.5634272_5635426_5636505 <- a_5634272_5635426_5636505/summe
p.5633160_5633161_5636495 <- a_5633160_5633161_5636495/summe
p.5633167_5633169_5636505 <- a_5633167_5633169_5636505/summe
p.5635426_5636505_5636509 <- a_5635426_5636505_5636509/summe
p.5630938_5633167_5633169 <- a_5630938_5633167_5633169/summe
p.5633169_5636486_5636501 <- a_5633169_5636486_5636501/summe
p.5634269_5635426_5636505 <- a_5634269_5635426_5636505/summe
p.5633167_5635434_5636486 <- a_5633167_5635434_5636486/summe
p.5635431_5635434_5636486 <- a_5635431_5635434_5636486/summe
p.5633167_5634247_5636486 <- a_5633167_5634247_5636486/summe
p.5630938_5632062_5633167 <- a_5630938_5632062_5633167/summe
p.5630910_5630914_5634245 <- a_5630910_5630914_5634245/summe
p.5630910_5634245_5637650 <- a_5630910_5634245_5637650/summe
p.5632081_5635431_5636495 <- a_5632081_5635431_5636495/summe
p.5630940_5633169_5636495 <- a_5630940_5633169_5636495/summe
p.5635426_5636505_5636506 <- a_5635426_5636505_5636506/summe
p.5630910_5634245_5634284 <- a_5630910_5634245_5634284/summe
p.5633167_5636495_5637678 <- a_5633167_5636495_5637678/summe
p.5632070_5633169_5636495 <- a_5632070_5633169_5636495/summe
p.5633169_5635426_5636486 <- a_5633169_5635426_5636486/summe
p.5633167_5634269_5636505 <- a_5633167_5634269_5636505/summe
p.5630910_5634245_5636490 <- a_5630910_5634245_5636490/summe
p.5630910_5634245_5634254 <- a_5630910_5634245_5634254/summe
p.5633167_5633169_5636486 <- a_5633167_5633169_5636486/summe
p.5630910_5633160_5636497 <- a_5630910_5633160_5636497/summe
p.5630947_5633151_5634245 <- a_5630947_5633151_5634245/summe
p.5633154_5633167_5636495 <- a_5633154_5633167_5636495/summe
p.5632048_5633167_5636486 <- a_5632048_5633167_5636486/summe
p.5630947_5633150_5634245 <- a_5630947_5633150_5634245/summe
p.5633167_5636495_5636521 <- a_5633167_5636495_5636521/summe
p.5633167_5636495_5636520 <- a_5633167_5636495_5636520/summe
p.5634271_5635426_5636505 <- a_5634271_5635426_5636505/summe
p.5630910_5633160_5634245 <- a_5630910_5633160_5634245/summe
p.5635405_5635426_5636486 <- a_5635405_5635426_5636486/summe
p.5633167_5636495_5637673 <- a_5633167_5636495_5637673/summe
p.5632063_5635434_5636495 <- a_5632063_5635434_5636495/summe
p.5633167_5636495_5638735 <- a_5633167_5636495_5638735/summe
p.5633169_5634298_5636495 <- a_5633169_5634298_5636495/summe
p.5633169_5635431_5636495 <- a_5633169_5635431_5636495/summe
p.5630910_5634245_5638936 <- a_5630910_5634245_5638936/summe
p.5636495_5636512_5637693 <- a_5636495_5636512_5637693/summe
p.5635426_5636486_5636509 <- a_5635426_5636486_5636509/summe
p.5632081_5633167_5636495 <- a_5632081_5633167_5636495/summe
p.5633167_5636495_5637683 <- a_5633167_5636495_5637683/summe
p.5633167_5636495_5636506 <- a_5633167_5636495_5636506/summe
p.5634245_5635405_5635426 <- a_5634245_5635405_5635426/summe
p.5633167_5635434_5636495 <- a_5633167_5635434_5636495/summe
p.5630910_5634245_5637660 <- a_5630910_5634245_5637660/summe
p.5635431_5635434_5636495 <- a_5635431_5635434_5636495/summe
p.5630947_5632053_5634245 <- a_5630947_5632053_5634245/summe
p.5632045_5633167_5636486 <- a_5632045_5633167_5636486/summe
p.5630947_5633149_5634245 <- a_5630947_5633149_5634245/summe
p.5635431_5636495_5636518 <- a_5635431_5636495_5636518/summe
p.5633167_5633169_5634245 <- a_5633167_5633169_5634245/summe
p.5630910_5630911_5634245 <- a_5630910_5630911_5634245/summe
p.5630952_5635431_5636495 <- a_5630952_5635431_5636495/summe
p.5630936_5635426_5636505 <- a_5630936_5635426_5636505/summe
p.5630945_5633167_5636495 <- a_5630945_5633167_5636495/summe
p.5630935_5635426_5636505 <- a_5630935_5635426_5636505/summe
p.5633167_5635408_5636486 <- a_5633167_5635408_5636486/summe
p.5636495_5636513_5637677 <- a_5636495_5636513_5637677/summe
p.5633167_5635427_5636495 <- a_5633167_5635427_5636495/summe
p.5630926_5633167_5636495 <- a_5630926_5633167_5636495/summe
p.5633167_5635430_5636495 <- a_5633167_5635430_5636495/summe
p.5633167_5633169_5636495 <- a_5633167_5633169_5636495/summe
p.5635426_5635434_5636495 <- a_5635426_5635434_5636495/summe
p.5633169_5636495_5637690 <- a_5633169_5636495_5637690/summe
p.5630938_5633167_5635434 <- a_5630938_5633167_5635434/summe
p.5633167_5634245_5635434 <- a_5633167_5634245_5635434/summe
p.5630910_5634245_5634249 <- a_5630910_5634245_5634249/summe
p.5635425_5636505_5636509 <- a_5635425_5636505_5636509/summe
p.5635405_5635426_5636505 <- a_5635405_5635426_5636505/summe
p.5633167_5634288_5636495 <- a_5633167_5634288_5636495/summe
p.5635405_5635426_5636495 <- a_5635405_5635426_5636495/summe
p.5630925_5633167_5633169 <- a_5630925_5633167_5633169/summe
p.5633160_5633161_5634245 <- a_5633160_5633161_5634245/summe
p.5634268_5635426_5636505 <- a_5634268_5635426_5636505/summe
p.5633167_5634289_5636495 <- a_5633167_5634289_5636495/summe
f[1] <- p.5630910_5634245_5636516
f[2] <- p.5633147_5633167_5636486
f[3] <- p.5632063_5633169_5636495
f[4] <- p.5630910_5633160_5636505
f[5] <- p.5634272_5635426_5636505
f[6] <- p.5633160_5633161_5636495
f[7] <- p.5633167_5633169_5636505
f[8] <- p.5635426_5636505_5636509
f[9] <- p.5630938_5633167_5633169
f[10] <- p.5633169_5636486_5636501
f[11] <- p.5634269_5635426_5636505
f[12] <- p.5633167_5635434_5636486
f[13] <- p.5635431_5635434_5636486
f[14] <- p.5633167_5634247_5636486
f[15] <- p.5630938_5632062_5633167
f[16] <- p.5630910_5630914_5634245
f[17] <- p.5630910_5634245_5637650
f[18] <- p.5632081_5635431_5636495
f[19] <- p.5630940_5633169_5636495
f[20] <- p.5635426_5636505_5636506
f[21] <- p.5630910_5634245_5634284
f[22] <- p.5633167_5636495_5637678
f[23] <- p.5632070_5633169_5636495
f[24] <- p.5633169_5635426_5636486
f[25] <- p.5633167_5634269_5636505
f[26] <- p.5630910_5634245_5636490
f[27] <- p.5630910_5634245_5634254
f[28] <- p.5633167_5633169_5636486
f[29] <- p.5630910_5633160_5636497
f[30] <- p.5630947_5633151_5634245
f[31] <- p.5633154_5633167_5636495
f[32] <- p.5632048_5633167_5636486
f[33] <- p.5630947_5633150_5634245
f[34] <- p.5633167_5636495_5636521
f[35] <- p.5633167_5636495_5636520
f[36] <- p.5634271_5635426_5636505
f[37] <- p.5630910_5633160_5634245
f[38] <- p.5635405_5635426_5636486
f[39] <- p.5633167_5636495_5637673
f[40] <- p.5632063_5635434_5636495
f[41] <- p.5633167_5636495_5638735
f[42] <- p.5633169_5634298_5636495
f[43] <- p.5633169_5635431_5636495
f[44] <- p.5630910_5634245_5638936
f[45] <- p.5636495_5636512_5637693
f[46] <- p.5635426_5636486_5636509
f[47] <- p.5632081_5633167_5636495
f[48] <- p.5633167_5636495_5637683
f[49] <- p.5633167_5636495_5636506
f[50] <- p.5634245_5635405_5635426
f[51] <- p.5633167_5635434_5636495
f[52] <- p.5630910_5634245_5637660
f[53] <- p.5635431_5635434_5636495
f[54] <- p.5630947_5632053_5634245
f[55] <- p.5632045_5633167_5636486
f[56] <- p.5630947_5633149_5634245
f[57] <- p.5635431_5636495_5636518
f[58] <- p.5633167_5633169_5634245
f[59] <- p.5630910_5630911_5634245
f[60] <- p.5630952_5635431_5636495
f[61] <- p.5630936_5635426_5636505
f[62] <- p.5630945_5633167_5636495
f[63] <- p.5630935_5635426_5636505
f[64] <- p.5633167_5635408_5636486
f[65] <- p.5636495_5636513_5637677
f[66] <- p.5633167_5635427_5636495
f[67] <- p.5630926_5633167_5636495
f[68] <- p.5633167_5635430_5636495
f[69] <- p.5633167_5633169_5636495
f[70] <- p.5635426_5635434_5636495
f[71] <- p.5633169_5636495_5637690
f[72] <- p.5630938_5633167_5635434
f[73] <- p.5633167_5634245_5635434
f[74] <- p.5630910_5634245_5634249
f[75] <- p.5635425_5636505_5636509
f[76] <- p.5635405_5635426_5636505
f[77] <- p.5633167_5634288_5636495
f[78] <- p.5635405_5635426_5636495
f[79] <- p.5630925_5633167_5633169
f[80] <- p.5633160_5633161_5634245
f[81] <- p.5634268_5635426_5636505
f[82] <- p.5633167_5634289_5636495
}
