# Supplementary material for: ABO allele-level frequency estimation based on population-scale genotyping by next generation sequencing
Source: BMC Genomics. 2016 May 20;17:374. doi: 10.1186/s12864-016-2687-1 (PMC4874024; doi:10.1186/s12864-016-2687-1)
Supplement: Additional file 3: — EAG group frequency counts (ABO_count.data) as input for the JAGS model specified in “ABO_model.bug”. (DATA 879 bytes) [file 12864_2016_2687_MOESM3_ESM.data]

14222
3400
9174
12293
4082
1374
15545
2226
4204
259
4964
1335
762
1984
1241
3251
18
104
783
3684
5114
67
868
1232
6490
2921
780
231
186
23
748
251
692
33
6
832
52
6
198
23
713
81
76
12
31
190
259
33
119
89
77
312
65
91
9
322
140
190
80
155
1
106
350
43
2
892
5
31
3
526
53
106
65
52
10
6
15
4
49
33
3
35
5
4
38
6
41
31
2
2
3
8
28
97
77
77
1
1
8
34
69
1
36
21
62
23
34
1
6
128
3
5
34
20
13
4
24
17
30
1
1
5
4
10
4
1
30
14
1
3
2
6
1
15
32
39
3
6
8
21
1
30
13
23
1
9
17
1
43
6
1
8
9
7
106
5
2
1
160
5
3
19
12
3
9
1
2
16
15
23
11
6
7
11
18
13
3
8
1
4
30
6
6
3
6
4
1
29
7
9
1
2
2
8
2
1
4
10
3
2
18
3
4
1
1
4
4
1
3
1
1
3
4
6
1
4
1
1
1
1
1
7
1
1
2
1
1
7
3
7
2
1
5
1
2
1
4
1
3
2
2
1
8
3
6
1
1
5
5
6
3
1
1
2
3
1
2
3
3
3
1
2
2
5
1
1
1
4
3
1
1
1
1
1
5
2
2
1
1
1
1
2
2
1
1
1
2
1
1
3
1
1
2
5
1
1
2
1
1
2
2
2
6
2
1
1
1
1
1
1
1
2
1
1
1
1
1
1
1
2
2
1
1
1
2
1
1
1
2
1
1
2
1
3
1
1
1
1
1
1
1
1
1
1
