# Supplementary material for: ABO allele-level frequency estimation based on population-scale genotyping by next generation sequencing
Source: BMC Genomics. 2016 May 20;17:374. doi: 10.1186/s12864-016-2687-1 (PMC4874024; doi:10.1186/s12864-016-2687-1)
Supplement: Additional file 4: — Mappings from EAG group codes as used in the JAGS model calculations to the allele groups (AlleleGroupIdentifiers.csv). (CSV 6 kb) [file 12864_2016_2687_MOESM4_ESM.csv]

EAGcombi_REF	AG_ID
a_5630908_5630910_5634245	Ba.01.01
a_5630909_5635407_5636486	O.01.15
a_5630910_5630911_5634245	Ba.05.01
a_5630910_5630914_5634245	Bw.04.01
a_5630910_5632032_5634245	B3.02.02
a_5630910_5632038_5634245	Bw.10.01
a_5630910_5632039_5634245	Bw.11.01
a_5630910_5633138_5634245	Bel.03.01
a_5630910_5633140_5634245	Bw.15.01
a_5630910_5633160_5634245	B1.01.01*
a_5630910_5633160_5636482	B3.04.01
a_5630910_5633160_5636497	Bw.12.01
a_5630910_5633160_5636505	O.02.14
a_5630910_5634245_5634249	Bel.01.01
a_5630910_5634245_5634250	Bel.02.01
a_5630910_5634245_5634254	Bw.21.01
a_5630910_5634245_5634259	Bx.08.01
a_5630910_5634245_5634284	B1.01.03
a_5630910_5634245_5634286	B1.12.01
a_5630910_5634245_5635404	B3.06.01
a_5630910_5634245_5635413	Bw.17.01
a_5630910_5634245_5636483	B3.05.01
a_5630910_5634245_5636488	Ba.02.01
a_5630910_5634245_5636490	Ba.04.01
a_5630910_5634245_5636499	Bw.22.01
a_5630910_5634245_5636500	Bw.24.01
a_5630910_5634245_5636516	B1.09.01
a_5630910_5634245_5637648	B3.02.01*
a_5630910_5634245_5637649	B3.07.01
a_5630910_5634245_5637650	Ba.01.02
a_5630910_5634245_5637654	Bw.05.01
a_5630910_5634245_5637659	Bw.16.01
a_5630910_5634245_5637660	Bw.25.01
a_5630910_5634245_5637662	Bx.04.01
a_5630910_5634245_5638201	Bw.03.01
a_5630910_5634245_5638737	Bx.03.01
a_5630910_5634245_5638936	Bw.14.01
a_5630912_5634245_5639009	Ba.06.01
a_5630916_5633160_5634245	Bw.07.01
a_5630919_5634245_5636498	Bw.18.01
a_5630922_5635420_5636486	O.01.02
a_5630925_5633167_5633169	O.52.01
a_5630926_5633167_5636495	O.53.01
a_5630927_5632055	O.08.01*
a_5630927_5632055_5636495	O.08.01*
a_5630933_5636505_5638566	O.02.12
a_5630935_5635426_5636505	O.02.16
a_5630936_5635426_5636505	O.02.19
a_5630938_5632062_5633167	O.09.02
a_5630938_5633167_5633169	O.09.03
a_5630938_5633167_5635434	O.09.01
a_5630940_5633169_5636495	A3.05.01
a_5630940_5635434_5636495	A3.06.01
a_5630945_5633167_5636495	Aw.06.01
a_5630947_5632053_5634245	O.50.01
a_5630947_5633149_5634245	O.48.01
a_5630947_5633150_5634245	O.49.01
a_5630947_5633151_5634245	O.03.01
a_5630947_5634245_5635429	Aw.08.01
a_5630948_5633167	Aw.14.01
a_5630949_5635431_5635434	Aw.18.01
a_5630951_5635431_5636495	Aw.21.01
a_5630952_5635431_5636495	A2.12.01*
a_5630953_5635434_5636495	Ax.11.01
a_5630954_5633167_5636495	A2.07.01
a_5632036_5632039_5634245	Bel.06.01
a_5632036_5633160_5634245	Bx.02.01
a_5632042_5633162_5634245	Bw.23.01
a_5632045_5633167_5636486	O.01.04
a_5632048_5633167_5636486	O.01.08
a_5632052_5635426_5636505	O.39.01
a_5632056_5634264	AY373436
a_5632057_5635426_5636505	O.02.03
a_5632058_5634270_5636505	O.02.09
a_5632059_5636505_5637670	O.02.11
a_5632063_5633169_5636495	A3.02.01
a_5632063_5635434_5636495	Aw.25.01
a_5632065_5635431_5636495	A3.04.01
a_5632067_5635431_5635434	Aw.02.01*
a_5632070_5633169_5636495	Aw.05.01
a_5632075_5633167_5636495	Ax.16.01
a_5632077_5633169_5636495	A2.03.01
a_5632079_5633167_5636495	A2.08.01
a_5632080_5633167_5635434	A2.10.01
a_5632081_5633167_5636495	A2.17.01
a_5632081_5635431_5636495	Aw.01.01
a_5633141_5634245_5635414	Bw.20.01
a_5633144_5633160_5634245	Bx.05.01
a_5633145_5633160_5634245	Bx.09.01
a_5633147_5633167_5636486	O.01.07
a_5633154_5633167_5636495	A2.19.01
a_5633156_5633169_5636495	A3.03.01
a_5633160_5633161_5634245	B1.01.02
a_5633160_5633161_5636495	B1.01.05
a_5633160_5634245_5634257	Bx.06.01
a_5633160_5634245_5634287	B3.01.01
a_5633160_5634245_5635428	B1.01.04
a_5633160_5634245_5636496	Bw.08.01*
a_5633160_5634245_5637652	Bw.02.01
a_5633160_5634245_5637655	Bw.06.01
a_5633160_5634245_5637657	Bw.09.01
a_5633160_5634245_5637661	Bx.01.01
a_5633160_5634245_5638020	B3.08.01
a_5633160_5634245_5638072	B1.08.01
a_5633160_5634267	EU924174
a_5633160_5635411	Bel.05.01
a_5633160_5636496	Bw.08.01*
a_5633162_5634285_5637995	B1.11.01
a_5633164_5633167	Aw.12.01
a_5633165_5633169_5636495	Ax.07.01
a_5633166_5634297_5636495	A1.02.04
a_5633167_5633169_5634245	A1.01.02
a_5633167_5633169_5636486	O.01.01
a_5633167_5633169_5636495	A1.01.01*
a_5633167_5633169_5636505	O.02.02*
a_5633167_5633169_5636523	Ax.17.01
a_5633167_5634245_5635434	A1.02.03
a_5633167_5634247_5636486	O.01.13
a_5633167_5634269_5636505	O.02.05
a_5633167_5634279_5636495	Ael.02.01
a_5633167_5634288_5636495	Aw.04.01
a_5633167_5634289_5636495	Aw.10.01
a_5633167_5634294	Ax.09.02
a_5633167_5634300	A2.13.01
a_5633167_5635408_5636486	O.01.16
a_5633167_5635427_5636495	Ael.05.01
a_5633167_5635430_5636495	Aw.11.01
a_5633167_5635432_5636495	A2.18.01
a_5633167_5635434_5636486	O.01.05
a_5633167_5635434_5636495	A1.02.01
a_5633167_5635434_5636525	A2.11.01
a_5633167_5635443_5636495	A1.08.01
a_5633167_5636486_5636487	O.01.17
a_5633167_5636486_5638952	O.01.12
a_5633167_5636495_5636506	Ax.01.02
a_5633167_5636495_5636514	Am.02.01
a_5633167_5636495_5636519	Aw.30.01
a_5633167_5636495_5636520	Ax.12.01
a_5633167_5636495_5636521	Ax.14.01
a_5633167_5636495_5637673	A3.07.01
a_5633167_5636495_5637678	Ael.06.01
a_5633167_5636495_5637679	Ael.09.01
a_5633167_5636495_5637681	Ax.19.01
a_5633167_5636495_5637683	Aw.07.01
a_5633167_5636495_5637692	A1.02.02
a_5633167_5636495_5638594	Ax.09.01
a_5633167_5636495_5638735	Ax.01.01
a_5633167_5636495_5638872	Am.01.01
a_5633167_5637666	AY611640
a_5633167_5637667	AY611641
a_5633167_5638628	AY513233
a_5633168_5636495_5638080	A1.14.01
a_5633169_5634298_5636495	A2.02.01
a_5633169_5635426_5636486	O.01.14
a_5633169_5635431_5636495	A2.06.01
a_5633169_5636486_5636501	O.01.09
a_5633169_5636495_5636510	A3.01.01
a_5633169_5636495_5637663	O.15.01
a_5633169_5636495_5637690	Ax.13.01
a_5633170_5635434_5636495	A2.05.01
a_5634245_5634258_5635418	Bx.07.01
a_5634245_5635405_5635426	Ax.02.01
a_5634245_5635445_5638314	A2.04.01
a_5634251_5635410_5636495	Bel.04.01
a_5634263_5635434_5636495	O.14.01
a_5634265_5635423	DQ100313
a_5634266_5635434_5636495	Ax.10.01
a_5634266_5636507	EU145746
a_5634268_5635426_5636505	O.02.04
a_5634269_5635426_5636505	O.02.15*
a_5634271_5635426_5636505	O.02.10
a_5634272_5635426_5636505	O.02.13
a_5634281_5636495_5636513	Ael.08.01
a_5634291_5635431_5636495	Aw.20.01
a_5634296_5635434_5636495	Ax.18.01
a_5634300_5635431_5636495	Aw.24.01
a_5635405_5635426_5636486	O.01.11*
a_5635405_5635426_5636495	Ax.02.02
a_5635405_5635426_5636504	O.34.01
a_5635405_5635426_5636505	O.02.01*
a_5635425_5636505_5636509	O.02.08
a_5635426_5635434_5636495	A2.20.01
a_5635426_5636486_5636509	O.01.10
a_5635426_5636495_5636511	Ael.07.01*
a_5635426_5636505_5636506	O.02.07*
a_5635426_5636505_5636509	O.02.06
a_5635426_5638735	EU157909
a_5635431_5635432_5636495	Aw.23.01
a_5635431_5635434_5636486	O.01.06
a_5635431_5635434_5636495	A2.01.01*
a_5635431_5636495_5636518	Aw.19.01
a_5635444_5636495_5637693	A1.13.01
a_5636495_5636512_5637693	Ael.01.01
a_5636495_5636513_5637677	Ael.03.01
